# Supplementary material for: Functional genomics of trypanotolerant and trypanosusceptible cattle infected with Trypanosoma congolense across multiple time points and tissues
Source: PLoS Negl Trop Dis. 2025 Aug 4;19(8):e0012882. doi: 10.1371/journal.pntd.0012882 (PMC12342285; doi:10.1371/journal.pntd.0012882)
Supplement: S1 Table — (XLSX) [file pntd.0012882.s002.xlsx]

## Sheet: supp-table
Probe_ID	Gene_ID	Log2FC_RESP_BL_14	Log2FC_RESP_BL_25	Log2FC_RESP_BL_34	Log2FC_RESP_LI_12	Log2FC_RESP_LI_15	Log2FC_RESP_LI_18	Log2FC_RESP_LI_21	Log2FC_RESP_LI_26	Log2FC_RESP_LI_29	Log2FC_RESP_LI_32	Log2FC_RESP_LI_35	Log2FC_RESP_LN_21	Log2FC_RESP_LN_35	Log2FC_RESP_SP_21	Log2FC_RESP_SP_35	Log2FC_DIRE_BL_00	Log2FC_DIRE_BL_14	Log2FC_DIRE_BL_25	Log2FC_DIRE_BL_34	Log2FC_DIRE_LI_00	Log2FC_DIRE_LI_12	Log2FC_DIRE_LI_15	Log2FC_DIRE_LI_18	Log2FC_DIRE_LI_21	Log2FC_DIRE_LI_26	Log2FC_DIRE_LI_29	Log2FC_DIRE_LI_32	Log2FC_DIRE_LI_35	Log2FC_DIRE_LN_00	Log2FC_DIRE_LN_21	Log2FC_DIRE_LN_35	Log2FC_DIRE_SP_00	Log2FC_DIRE_SP_21	Log2FC_DIRE_SP_35	Log2FC_NDAM_BL_14	Log2FC_NDAM_BL_25	Log2FC_NDAM_BL_34	Log2FC_NDAM_LI_12	Log2FC_NDAM_LI_15	Log2FC_NDAM_LI_18	Log2FC_NDAM_LI_21	Log2FC_NDAM_LI_26	Log2FC_NDAM_LI_29	Log2FC_NDAM_LI_32	Log2FC_NDAM_LI_35	Log2FC_NDAM_LN_21	Log2FC_NDAM_LN_35	Log2FC_NDAM_SP_21
AFFX-Bt_Cyph_3_at	PPIB	-0.241212	-0.0178987	0.0432011	0.0487524	-0.0336118	0.0812171	-0.0214175	-0.0552806	-0.0340589	0.00134483	-0.0695859	0.102996	-0.0451367	-0.000421218	-0.0306428	0.111859	-0.129353	0.0939598	0.15506	0.139622	0.188374	0.10601	0.220839	0.118204	0.0843412	0.105563	0.140967	0.0700358	0.0612467	0.164243	0.0161099	0.0160314	0.0156102	-0.0146114	-0.263656	-0.261157	-0.1659	0.0430349	-0.0162751	-0.0563369	-0.103509	-0.0563243	-0.0303122	-0.101555	-0.0772372	0.483623	0.397501	0.472259
AFFX-Bt_eIF-4E_3_at	EIF4E	0.237665	0.212086	0.121222	0.0106667	0.0735231	-0.0621105	-0.230087	0.0377329	-0.124341	0.0453823	-0.259209	0.164164	0.249298	-0.0417323	-0.00982878	-0.221358	0.0163069	-0.00927229	-0.100136	0.08158	0.0922466	0.155103	0.0194695	-0.148507	0.119313	-0.0427609	0.126962	-0.177629	-0.120599	0.0435647	0.128699	-0.0316886	-0.0734209	-0.0415173	0.193578	0.324504	0.198966	0.013573	0.156979	0.154346	-0.0052023	0.0783606	0.0183577	0.159153	0.0114404	0.317867	0.298844	0.125404
AFFX-Bt_GST_3_at	GSTM1	-0.0115182	0.0223399	-0.0607803	-0.230883	-0.0904878	0.053498	-0.0338861	-0.347613	-0.0998858	0.103893	-0.0305891	0.00880175	-0.0515118	-0.133302	-0.0773946	0.102686	0.0911683	0.125026	0.0419062	0.558833	0.32795	0.468345	0.612331	0.524947	0.21122	0.458947	0.662726	0.528244	0.0208749	0.0296767	-0.0306369	0.214828	0.0815255	0.137433	-0.00322884	-0.0277825	-0.0560407	0.00878437	-0.14522	0.254346	0.114357	-0.0327447	0.0425016	0.0324612	0.060757	-0.0292064	-0.0365982	-0.186235
AFFX-Bt-ef1a-3_at	EEF1A1	0.102809	0.165152	0.101907	-0.0263425	0.13842	0.0493959	0.0814105	0.0246288	0.0647239	-0.00700565	0.0338884	0.0228729	-0.00701733	0.00167042	-0.0156044	-0.120023	-0.017214	0.0451284	-0.0181162	-0.0948753	-0.121218	0.0435445	-0.0454794	-0.0134648	-0.0702465	-0.0301514	-0.101881	-0.060987	-0.0869964	-0.0641235	-0.0940137	0.00263677	0.00430718	-0.0129677	0.0633001	0.127508	0.0903316	-0.0208174	0.0570273	-0.0465027	-0.0127035	0.0228409	-0.0264806	-0.052588	0.0160026	-0.00452757	-0.0402489	-0.248223
AFFX-Bt-gapd-3_at	GAPDH	-0.155555	-0.0949388	0.0203651	0.0257061	-0.0597156	-0.0508834	-0.0508718	-0.0109902	-0.157816	-0.133519	-0.0908278	0.109486	0.169089	-0.0303517	0.0805214	0.0656574	-0.0898978	-0.0292813	0.0860226	0.0191533	0.0448594	-0.0405623	-0.0317301	-0.0317185	0.00816313	-0.138663	-0.114366	-0.0716745	-0.151821	-0.0423352	0.0172686	-0.149163	-0.179515	-0.0686418	-0.0610351	0.0460624	0.120039	0.00557398	-0.0253591	-0.0146816	0.123681	-0.00823465	-0.0909848	-0.059199	0.0219056	0.408146	0.476616	0.44791
Bt.1.1.S1_at	CSNK2A1	-0.153937	0.051011	-0.109311	-0.0558921	-0.106752	-0.215046	-0.2047	-0.0322789	-0.228137	-0.084908	-0.194797	0.104282	0.0442466	-0.0227562	-0.0119046	0.174794	0.0208576	0.225805	0.0654836	0.0580653	0.00217318	-0.0486864	-0.156981	-0.146635	0.0257864	-0.170072	-0.0268427	-0.136732	-0.011622	0.09266	0.0326245	-0.0811195	-0.103876	-0.0930241	-0.0126514	0.0778278	0.0798715	-0.0500725	0.111685	-0.106806	0.128852	0.00106347	-0.121342	-0.0424128	0.038113	0.516735	0.501737	0.435474
Bt.10.2.S1_a_at	CLTB	-0.0326679	-0.157604	-0.272004	0.0268628	-0.0430489	-0.0217332	0.00747991	-0.00321492	0.00709718	-0.00551301	0.033877	0.021155	0.0131109	0.0171915	-0.0166693	0.0178738	-0.0147941	-0.13973	-0.25413	-0.00443655	0.0224262	-0.0474855	-0.0261698	0.00304336	-0.00765147	0.00266063	-0.00994957	0.0294405	-0.0177736	0.00338148	-0.00466269	0.00797627	0.0251677	-0.00869302	-0.00269423	-0.0348536	-0.0794377	-0.037498	-0.0452228	-0.0695357	-0.0406102	-0.0818568	-0.052452	-0.0852707	-0.0427204	0.125895	0.124168	0.0749131
Bt.100.1.S1_at	ADRB2	-0.350467	-0.345168	-0.392295	0.0969413	0.227534	0.0350865	0.0496564	0.289561	0.0813218	0.232805	0.104752	-0.582662	-0.481661	-0.220582	-0.104289	0.324157	-0.02631	-0.0210112	-0.0681382	-0.170632	-0.0736907	0.0569023	-0.135546	-0.120976	0.118929	-0.0893103	0.062173	-0.0658804	0.347081	-0.235582	-0.13458	0.180359	-0.0402227	0.0760705	-0.567081	-0.515749	-0.53383	-0.057412	-0.119647	-0.196864	0.0735967	-0.052492	0.00751264	-0.0300569	-0.0431197	-0.568229	-0.637705	-0.564432
Bt.1000.2.S1_at	MRAS	0.0370817	-0.0255047	-0.0148548	0.03329	0.0257793	-0.0576195	0.0106996	-0.00901259	-0.176546	-0.0116036	-0.0711787	0.0733308	-0.00489897	-0.00668613	-0.02325	0.0164538	0.0535354	-0.00905087	0.00159899	-0.0244355	0.00885449	0.00134378	-0.082055	-0.013736	-0.0334481	-0.200982	-0.0360391	-0.0956143	-0.0901568	-0.0168261	-0.0950558	-0.0185173	-0.0252035	-0.0417673	-0.0610761	-0.0737138	-0.0847337	0.0145576	0.0497661	0.107902	0.142546	0.163775	0.12266	0.151424	0.121584	-0.0470645	-0.111215	-0.16648
Bt.10001.1.A1_at	SLC39A14	-0.154012	-0.288447	-0.185748	0.0482641	0.160202	0.179209	-0.245543	-0.312289	0.0849759	0.137543	-0.0629078	-0.299974	-0.257015	-0.179464	-0.261821	0.192898	0.0388861	-0.0955491	0.00715022	-0.108698	-0.0604342	0.0515037	0.0705111	-0.354242	-0.420987	-0.0237223	0.0288445	-0.171606	0.244816	-0.0551578	-0.0121991	0.00734608	-0.172118	-0.254475	-0.0644052	-0.134206	-0.125702	0.00652154	0.206728	-0.00322872	-0.529146	-0.519432	-0.0608773	-0.165433	-0.16653	-0.0592164	-0.192707	0.421546
Bt.10005.1.S1_at	YIPF5	-0.0563171	-0.0238898	0.0101516	0.0274828	0.103341	-0.00239709	-0.167698	0.00188639	0.000957621	-0.00113102	-0.166789	0.237637	0.0882399	0.103349	0.0241992	-0.0106435	-0.0669606	-0.0345333	-0.000491891	0.0279424	0.0554251	0.131284	0.0255453	-0.139756	0.0298288	0.0289	0.0268114	-0.138847	-0.0785464	0.15909	0.00969352	-0.100069	0.00328041	-0.0758695	-0.128388	-0.0985994	-0.0501041	0.0153116	0.0877867	0.0174274	-0.0252175	-0.0175129	0.0116137	0.0559057	-0.0399645	0.261281	0.0803538	0.301803
Bt.10006.1.A1_at	DENND10	0.211883	-0.0238656	-0.0481627	0.0577435	0.101986	-0.0613871	0.0483472	0.0141587	0.0355538	-0.0317566	-0.101467	-0.156272	-0.166734	-0.0697424	0.0411333	0.0496326	0.261516	0.025767	0.00146998	-0.00883473	0.0489088	0.0931515	-0.0702219	0.0395125	0.00532394	0.026719	-0.0405914	-0.110302	0.17129	0.0150176	0.0045564	0.0800633	0.010321	0.121197	-0.0513838	-0.408736	-0.472503	0.127196	0.142132	0.177699	0.195145	0.301613	0.374316	0.361342	0.216865	-0.698665	-0.876145	-0.898951
Bt.10007.1.A1_at	CKAP2	-0.00623558	-0.042574	-0.267157	0.0376962	0.0346107	0.112186	-0.18448	0.279313	-0.217642	-0.327446	-0.108958	0.2443	0.43386	0.143247	0.202551	-0.0899349	-0.0961705	-0.132509	-0.357092	-0.0103072	0.027389	0.0243035	0.101878	-0.194788	0.269006	-0.227949	-0.337753	-0.119265	-0.190919	0.0533804	0.24294	-0.193919	-0.0506718	0.00863152	0.0833747	0.355312	0.204322	0.187921	0.813166	1.29705	1.39337	1.26674	1.00978	0.837495	1.02383	0.448328	0.737775	0.678423
Bt.10013.1.S1_at	ASL	-0.0716296	-0.137521	-0.0212444	-0.1641	0.15431	0.0970598	0.229553	-0.193709	-0.0780785	-0.0481532	0.144264	-0.114977	-0.134175	-0.306228	-0.0670854	-0.129208	-0.200838	-0.266729	-0.150452	-0.435245	-0.599345	-0.280935	-0.338185	-0.205692	-0.628954	-0.513324	-0.483398	-0.290981	-0.0104747	-0.125452	-0.14465	-0.0642941	-0.370522	-0.131379	-0.0781534	0.0691717	0.0952573	-0.177469	-0.204191	-0.186043	-0.257648	-0.525254	-0.45708	-0.571432	-0.212333	-0.320117	-0.287114	-0.164245
Bt.10016.3.S1_a_at	ASPSCR1	-0.150743	-0.00697118	0.0447195	-0.224286	-0.104636	-0.183979	-0.0546664	-0.0294124	0.0271596	-0.100592	-0.0312314	0.0321424	0.123794	-0.00616882	-0.0280864	0.0843436	-0.0663996	0.0773724	0.129063	0.044651	-0.179635	-0.0599846	-0.139328	-0.0100154	0.0152386	0.0718105	-0.0559406	0.0134196	-0.0282983	0.00384412	0.0954958	-0.0254193	-0.0315882	-0.0535058	-0.111424	-0.00778012	0.0490158	-0.187272	-0.17388	-0.212315	-0.122355	-0.105946	-0.173585	-0.217715	-0.143371	0.133049	0.166674	0.102918
Bt.10019.1.S1_at	NSD3	0.0455985	-0.112628	-0.214864	0.0593412	0.0573778	0.033885	-0.00348859	-0.0310172	-0.00615317	0.047885	0.0143782	-0.093901	0.0111113	0.029975	0.0619549	0.0230995	0.068698	-0.0895287	-0.191765	-0.00333431	0.0560069	0.0540435	0.0305507	-0.0068229	-0.0343515	-0.00948748	0.0445506	0.0110439	-0.0207457	-0.114647	-0.00963441	-0.0398502	-0.00987518	0.0221048	0.0815081	0.0231718	0.0103256	0.0626949	0.086281	0.0440463	-0.0137596	0.024126	0.0383227	0.068701	0.0176559	-0.151227	-0.0762211	0.000877213
Bt.10027.2.S1_a_at	CEACAM1	0.144749	0.171765	0.0499094	-0.180088	-0.126078	-0.192717	-0.0140875	-0.119802	-0.170373	-0.129139	-0.00729523	-0.636898	-0.41475	-0.0404856	-0.044418	-0.0497396	0.095009	0.122025	0.000169798	-0.0850424	-0.265131	-0.211121	-0.27776	-0.0991299	-0.204845	-0.255416	-0.214182	-0.0923377	0.229072	-0.407826	-0.185677	-0.0938699	-0.134355	-0.138288	0.0754581	0.0624413	0.0292788	-0.0221879	0.174771	0.367129	0.761651	0.56401	0.441322	0.439956	0.967364	-0.772979	-0.801638	0.156268
Bt.10030.2.S1_a_at	PMEPA1	-0.139464	-0.134729	-0.0735556	-0.026347	-0.0497214	-4.85434e-05	0.0524177	0.0527792	0.00108661	0.0829592	-0.0364969	0.00320878	0.0277882	0.102517	0.113701	0.0784422	-0.0610216	-0.0562873	0.00488651	-0.0650738	-0.0914208	-0.114795	-0.0651223	-0.0126561	-0.0122946	-0.0639872	0.0178854	-0.101571	-0.0372564	-0.0340476	-0.00946816	-0.131826	-0.0293086	-0.0181244	-0.142439	-0.230457	-0.0766148	-0.0545738	-0.0760845	-0.0301373	-0.0465647	-0.0332033	-0.0893534	-0.0398463	-0.043701	-0.0164869	0.0168914	0.0322132
Bt.10033.1.S1_at	TNRC6A	0.0763907	-0.0207971	-0.0570142	0.0404275	0.0973845	0.0436939	0.0352228	0.0698589	0.132985	0.0870084	0.0671102	-0.0507221	-0.081649	0.0552927	0.0515633	-0.0572259	0.0191648	-0.078023	-0.11424	-0.0359723	0.00445513	0.0614122	0.00772157	-0.000749519	0.0338865	0.0970123	0.051036	0.0311379	0.0432337	-0.00748848	-0.0384153	0.00214292	0.0574356	0.0537062	0.146561	0.0608411	0.0330484	0.0783424	0.0366704	-0.0210509	-0.192137	-0.0151698	0.0562051	0.0227226	-0.183562	-0.0931289	-0.143648	0.0180484
Bt.10036.1.S1_at	ACAT1	0.257917	0.0683637	0.0498875	-0.0542554	0.19628	-0.0320746	0.0796285	0.0795071	0.245122	0.153623	0.104731	0.0289701	0.124176	0.0346519	0.0966881	-0.0949356	0.162981	-0.0265719	-0.0450481	-0.0456486	-0.099904	0.150631	-0.0777232	0.0339799	0.0338585	0.199473	0.107974	0.0590828	-0.020515	0.00845508	0.103661	0.0544176	0.0890695	0.151106	0.0442904	0.0784267	-0.0582218	-0.0145159	-0.130356	-0.0899181	-0.237765	-0.0768226	-0.172942	-0.110536	-0.21883	-0.160619	-0.176178	-0.136398
Bt.10039.1.S1_at	GNE	-0.0579071	0.0579299	-0.114221	0.233642	0.248292	0.0392343	-0.214074	0.000313422	-0.0987686	0.061998	0.184291	0.390275	0.462546	0.0330015	0.387228	0.021653	-0.0362541	0.0795829	-0.0925683	0.201002	0.434643	0.449294	0.240236	-0.0130722	0.201315	0.102233	0.263	0.385293	-0.0506161	0.339658	0.41193	-0.145461	-0.112459	0.241767	-0.232308	-0.354248	-0.433824	0.200443	0.196547	0.0628241	-0.115496	0.0209259	-0.199405	0.147409	0.109327	0.735702	0.589957	0.975298
Bt.1004.1.A1_at	CPSF6	-0.00786962	0.0311263	0.123003	0.0175633	-0.0210347	-0.115559	0.00798265	-0.150653	-0.110687	-0.0632347	-0.0507682	0.158622	0.251106	0.149996	0.168612	0.0183924	0.0105228	0.0495187	0.141396	0.0290119	0.0465752	0.00797717	-0.0865475	0.0369945	-0.121641	-0.0816754	-0.0342228	-0.0217563	-0.0943787	0.0642436	0.156728	-0.119976	0.03002	0.0486358	-0.00868079	0.130829	0.173859	0.0321533	0.0738597	0.152178	0.251296	0.058211	0.12148	0.143326	0.182228	0.340373	0.471712	0.429557
Bt.10041.1.S1_at	VPS72	-0.129622	0.0218441	0.0829504	0.00480916	-0.012494	-0.00109938	0.0192953	0.0161963	-0.0536915	0.0224385	-0.0566506	-0.0105004	0.0859762	-0.0351934	0.0255953	0.146037	0.0164145	0.167881	0.228987	-0.0135814	-0.00877219	-0.0260754	-0.0146807	0.00571395	0.00261499	-0.0672729	0.00885715	-0.070232	-0.0207718	-0.0312722	0.0652044	-0.00941957	-0.044613	0.0161757	-0.0764649	0.0166117	0.103393	-0.00144137	0.068459	0.0371592	0.104038	0.0591222	0.0712259	0.0526501	0.0579249	0.207361	0.291971	0.193295
Bt.10043.1.S1_at	NUDT4	0.16168	0.333963	0.255137	0.0673277	0.0310425	-0.0241622	-0.0445004	0.0200639	0.11038	0.124447	0.00926151	-0.032186	-0.0673565	-0.42944	-0.158517	-0.325	-0.16332	0.00896339	-0.0698628	0.0808285	0.148156	0.111871	0.0566663	0.0363281	0.100892	0.191209	0.205275	0.09009	0.0808525	0.0486665	0.013496	0.341056	-0.0883839	0.182539	-0.236574	-0.408535	-0.517913	0.0747271	0.0234265	-0.120168	-0.304626	-0.0905247	0.0211998	-0.0144137	-0.182563	-0.16578	-0.236725	-0.804528
Bt.10046.1.A1_at	KLHDC2	0.167713	0.145387	0.0713672	-0.0396967	0.236487	0.11762	-0.0440981	0.0154309	0.157061	0.0216429	-0.0542402	0.0936825	-0.0355293	0.0378682	0.14981	-0.0517085	0.116004	0.0936783	0.0196587	-0.061082	-0.100779	0.175405	0.0565379	-0.10518	-0.0456511	0.0959794	-0.039439	-0.115322	0.0426438	0.136326	0.00711441	-0.0141486	0.0237196	0.135661	-0.0403726	-0.0668337	-0.149776	-0.0830929	0.017769	-0.0356761	-0.182415	-0.147629	0.00825293	-0.0922465	-0.130008	-0.0211269	-0.132749	-0.0589508
Bt.10047.1.S1_at	TMCO1	-0.0015824	-0.0507515	-0.0353948	-0.0113409	0.0747848	-0.0581072	0.00174304	0.0774862	-0.0363978	-0.037417	-0.0322971	0.176751	0.0444051	-0.0631009	-0.0847714	-0.12328	-0.124862	-0.174031	-0.158674	-0.0988891	-0.11023	-0.0241042	-0.156996	-0.097146	-0.0214029	-0.135287	-0.136306	-0.131186	-0.0255857	0.151166	0.0188195	-0.020405	-0.0835059	-0.105176	0.054681	0.026203	-0.00138657	-0.0143975	0.121899	-0.0598996	0.0309425	0.0363433	0.00162129	-0.0336917	-0.0666275	0.261774	0.144623	0.178173
Bt.10056.1.S1_at	EIF2AK3	0.0376428	-0.109357	-0.0952117	0.0760369	0.139788	-0.00949876	-0.128549	-0.122991	0.078379	0.00828144	0.0260207	0.0615991	0.0101471	0.0332217	0.105815	-0.0829464	-0.0453036	-0.192303	-0.178158	0.0232224	0.0992593	0.163011	0.0137237	-0.105326	-0.0997686	0.101601	0.0315039	0.0492432	-0.0392717	0.0223273	-0.0291246	-0.113117	-0.0798954	-0.00730178	0.0146954	-0.084221	-0.126896	0.0176908	0.180649	0.135381	-0.0258528	-0.00773159	0.191073	0.116307	0.139959	-0.115495	-0.143856	-0.0214713
Bt.10058.1.S1_at	GSKIP	0.0712766	0.117938	-0.0970196	0.0823201	-0.0601973	-0.224382	-0.185437	0.0307241	-0.230544	-0.0144483	-0.253515	-0.216785	-0.342274	-0.0168793	0.0339909	-0.154634	-0.0833574	-0.0366964	-0.251654	0.19295	0.27527	0.132753	-0.0314318	0.00751336	0.223674	-0.0375942	0.178502	-0.0605646	0.067165	-0.14962	-0.275109	-0.0401284	-0.0570076	-0.00613742	-0.0348388	-0.151504	-0.207346	0.188512	-0.0656046	-0.0494112	-0.205037	-0.00105993	-0.316979	0.0699224	-0.258267	-0.331354	-0.473088	-0.431888
Bt.10059.1.S1_at	ECH1	0.0849284	0.0572418	0.0649222	-0.00926343	-0.0584232	-0.0653363	-0.0245316	-0.022119	-0.0780675	-0.0442682	-0.0755964	-0.00108479	0.048479	0.0202062	0.0210822	0.0501419	0.13507	0.107384	0.115064	0.268993	0.259729	0.21057	0.203656	0.244461	0.246874	0.190925	0.224725	0.193396	-0.00694182	-0.00802661	0.0415372	0.0629564	0.0831626	0.0840386	0.196685	0.274104	0.293579	-0.0780156	0.00925782	-0.137947	-0.124458	-0.221431	-0.229941	-0.256639	-0.241083	-0.126239	-0.0310676	-0.0332705
Bt.10060.1.S1_at	NR4A2	0.261541	0.254992	0.269792	0.015439	0.00684386	-0.017031	-0.0435536	0.000565842	-0.000288751	0.0130411	0.0121521	-0.0084827	0.035822	0.250512	0.124828	-0.257692	0.00384912	-0.00270028	0.0120998	0.00385667	0.0192957	0.0107005	-0.0131743	-0.0396969	0.00442251	0.00356792	0.0168978	0.0160088	-0.0383187	-0.0468014	-0.00249666	-0.141697	0.108816	-0.016869	-0.1256	-0.317173	-0.304294	0.0201313	-0.000200424	0.00802459	0.00431718	0.00832188	0.000764481	0.0254283	0.0260857	-0.0190688	-0.0507107	0.202071
Bt.10065.1.S1_at	NGFR	0.0491957	0.0489484	0.0210533	-0.00875485	0.0926975	0.142364	0.156771	0.0244424	0.364794	0.141223	0.228301	0.15067	-0.00254665	0.0612642	0.0454167	-0.0474532	0.00174249	0.00149521	-0.0263999	-0.0850396	-0.0937945	0.00765792	0.0573248	0.0717318	-0.0605972	0.279754	0.0561833	0.143262	0.000853767	0.151524	-0.00169288	0.0324922	0.0937564	0.0779089	0.0133255	0.0348669	0.0231117	-0.0715551	-0.102329	-0.105116	-0.130422	-0.142656	-0.0341021	-0.0661761	-0.234328	0.167886	0.0631014	-0.0566957
Bt.10066.1.S1_at	SLC18B1	0.106851	-0.00679503	0.0640397	-0.00135001	0.0409049	0.0334527	-0.000495066	0.0122348	0.0357729	-0.00226926	-0.00259788	-0.000857887	-0.0335275	0.00588526	0.000240949	-0.107121	-0.00027003	-0.113916	-0.043081	-0.00505733	-0.00640734	0.0358476	0.0283953	-0.0055524	0.00717751	0.0307155	-0.00732659	-0.00765521	-0.0273856	-0.0282435	-0.0609131	0.00849184	0.0143771	0.00873279	0.116656	0.060912	0.0255817	0.000884097	-0.0035956	-0.0378919	-0.0647712	-0.00620477	-0.0214192	-0.0226817	-0.0551282	-0.0745481	-0.0975665	-0.0501642
Bt.1007.1.S1_at	BOLA-DMB	0.0343102	0.359943	0.460939	0.118144	0.00942817	-0.071684	0.256293	0.0140981	0.22793	0.230473	0.181873	0.288942	0.149214	0.218832	0.147023	-0.145685	-0.111375	0.214258	0.315254	-0.0286616	0.0894824	-0.0192334	-0.100346	0.227631	-0.0145635	0.199268	0.201811	0.153212	-0.258582	0.0303598	-0.109369	-0.152416	0.0664162	-0.00539319	0.0252672	0.000324434	0.183175	0.579122	0.011886	-0.0473128	0.229587	0.11601	0.0479173	0.164497	0.313125	-0.227507	-0.323323	-0.293926
Bt.10076.1.S1_at	RCSD1	0.00196018	0.114333	0.123469	-0.00216958	-0.0138852	0.0975167	0.194871	-0.0148059	0.0702658	0.0334892	0.0954633	-0.0800682	0.175515	0.0402549	0.170514	0.168654	0.170614	0.282987	0.292124	-0.0776393	-0.0798089	-0.0915246	0.0198774	0.117231	-0.0924453	-0.00737358	-0.0441501	0.0178239	0.0161049	-0.0639634	0.19162	0.160506	0.200761	0.33102	-0.148645	-0.0555173	0.0595391	0.0143325	0.0760766	0.259661	0.46294	0.287547	0.346297	0.254988	0.514162	-0.0982084	0.215946	-0.270116
Bt.10077.1.S2_at	IRF1	0.00849934	0.475143	0.375591	0.161406	-0.0252611	-0.0252295	0.189055	0.027522	0.09369	0.0370396	0.0867768	0.185209	-0.0199281	0.390613	0.365482	-0.272168	-0.263669	0.202975	0.103423	-0.0642085	0.0971972	-0.0894696	-0.0894379	0.124846	-0.0366865	0.0294815	-0.0271689	0.0225683	-0.0756145	0.109595	-0.0955426	-0.247403	0.14321	0.11808	0.491531	0.0493269	-0.022992	1.10807	0.608953	0.786306	0.930971	0.976225	1.07615	1.02058	1.11951	0.0978874	0.0364122	0.493182
Bt.10078.1.S1_at	ALG11	-0.0937663	0.00209237	0.0722559	-0.215916	-0.0767623	0.00706079	-0.111395	0.0468498	-0.114305	0.030981	-0.134341	0.0358893	0.107708	-0.00344117	-0.0265258	0.159974	0.0662073	0.162066	0.23223	-0.00521402	-0.22113	-0.0819764	0.00184677	-0.116609	0.0416358	-0.119519	0.025767	-0.139555	0.0672154	0.103105	0.174923	0.0558951	0.052454	0.0293693	-0.0503113	0.0359757	0.0450423	-0.218051	-0.0388582	-0.139441	-0.105964	-0.0996093	-0.160864	-0.112098	-0.0702802	0.0567694	0.0363179	0.160488
Bt.10084.1.S1_at	CASP3	-0.0572209	-0.212382	-0.136489	0.0480833	-0.0138432	0.130564	0.177311	0.115765	0.00224545	0.0321256	0.117414	0.0993612	0.0066187	-0.170038	-0.0483481	-0.0537392	-0.11096	-0.266121	-0.190228	-0.0380354	0.0100479	-0.0518786	0.0925289	0.139276	0.0777297	-0.03579	-0.00590977	0.079379	0.0777814	0.177143	0.0844001	-0.0114499	-0.181488	-0.059798	-0.0174992	-0.328196	-0.35482	0.0227296	0.180917	0.327335	0.478149	0.300645	0.313663	0.213218	0.350055	0.435523	0.352697	0.509188
Bt.10090.1.S1_at	SLC6A11	-0.0085024	-0.0195369	0.0368043	0.0936037	0.353251	-0.0131202	0.0641212	-0.0599715	0.207056	-0.0108965	-0.000376244	-0.00418152	-0.0118302	-0.0158581	0.0594181	0.0673427	0.0588403	0.0478059	0.104147	-0.0135305	0.0800732	0.33972	-0.0266507	0.0505908	-0.073502	0.193525	-0.024427	-0.0139067	0.0140353	0.00985379	0.00220512	-0.00235837	-0.0182165	0.0570597	0.00163949	-0.0299115	0.0389514	0.215167	0.152687	0.190722	0.0412713	0.0218157	0.10674	-0.0255298	0.0604502	0.0161204	0.0264224	0.0170512
Bt.10096.1.S1_at	NCALD	-0.125419	-0.085828	-0.11067	0.0505361	0.00626464	0.00464094	-0.013399	-0.0260239	-0.0410943	-0.0225753	-0.0657004	-0.0415302	-0.0290763	0.0726927	0.115427	0.0676977	-0.0577218	-0.0181304	-0.042972	0.00293635	0.0534724	0.00920099	0.00757729	-0.0104627	-0.0230875	-0.0381579	-0.019639	-0.062764	0.0240853	-0.0174449	-0.00499102	-0.00433063	0.068362	0.111096	-0.278624	-0.444603	-0.440102	0.0418749	0.00498605	0.0415065	0.0417565	0.0460855	0.0264285	0.0403915	0.0327609	-0.0225574	-0.00487488	-0.0986796
Bt.10098.1.S1_at	TSPAN13	0.48422	-0.0447611	-0.152297	0.31977	-0.201489	-0.194118	0.00972263	0.0947746	-0.395025	-0.576879	-0.17109	0.0900389	-0.159436	0.0489238	0.0226071	-0.118091	0.366129	-0.162852	-0.270388	-0.109193	0.210576	-0.310682	-0.303311	-0.0994705	-0.0144186	-0.504219	-0.686072	-0.280283	0.334357	0.424396	0.174921	0.167291	0.216215	0.189898	0.0453222	-0.43635	-0.611813	0.300166	0.00644207	0.312051	0.555718	0.439748	-0.0668162	0.0876301	0.452806	0.447622	0.141757	0.0828079
Bt.10102.1.A1_at	CENATAC	0.127731	0.0120308	0.133733	0.0259672	-0.0105828	-0.0708095	-0.0190877	-0.00640005	-0.0628111	-0.00218885	0.001352	0.00647757	0.0774764	-0.0400273	-0.00086675	-0.067657	0.0600745	-0.0556262	0.0660757	0.0185618	0.044529	0.00797896	-0.0522477	-0.000525946	0.0121617	-0.0442493	0.0163729	0.0199138	-0.0146622	-0.00818458	0.0628143	0.0266467	-0.0133806	0.02578	0.163979	0.193769	0.191748	0.0199727	0.06914	0.0554369	0.0294781	0.088539	0.110619	0.097661	0.0397734	0.0621981	0.0640005	0.0403317
Bt.10116.1.A1_at	BAG3	0.023891	-0.53354	-0.428922	0.156132	0.505753	0.875666	-0.161219	-0.512402	0.477889	0.192967	0.514446	-0.485844	-0.286485	-0.33653	-0.00722882	0.152869	0.17676	-0.380671	-0.276053	-0.0246834	0.131449	0.48107	0.850982	-0.185902	-0.537085	0.453205	0.168284	0.489763	0.0760774	-0.409767	-0.210408	-0.087679	-0.424209	-0.0949078	0.0851593	-0.569207	-0.478932	-0.205857	0.108097	0.396027	-0.304737	-0.851587	-0.241962	-0.361707	0.223511	-0.273178	-0.32039	-0.116367
Bt.10131.1.A1_at	MOSMO	0.11824	0.138126	-0.0570481	-0.0548923	-0.0659808	-0.0793201	-0.081634	-0.0999005	-0.103955	-0.00594841	-0.116073	-0.380575	-0.0792247	-0.00408606	0.00269877	-0.127071	-0.00883111	0.0110552	-0.184119	0.0678155	0.0129233	0.00183467	-0.0115046	-0.0138185	-0.032085	-0.0361394	0.0618671	-0.0482572	-0.0140196	-0.394595	-0.0932443	-0.00738098	-0.011467	-0.0046822	0.0950495	0.0457121	-0.0651973	-0.0315068	0.0359288	0.00936101	-0.117943	-0.034361	0.0276105	0.0480429	-0.096491	-0.637947	-0.572134	-0.464175
Bt.10135.1.A1_at	SLC35A5	0.0568945	0.0154164	-0.0637921	0.0123212	0.0343808	0.096462	0.0216793	0.0350086	-0.00540479	0.0635578	0.059472	-0.0852039	-0.0557749	-0.0491306	0.0989918	0.0804104	0.137305	0.0958268	0.0166183	0.00198042	0.0143017	0.0363613	0.0984424	0.0236597	0.036989	-0.00342437	0.0655382	0.0614524	0.040802	-0.0444019	-0.0149729	0.0102763	-0.0388543	0.109268	-0.071147	-0.133624	-0.213102	0.00572728	0.0156065	-0.00245706	-0.101065	-0.00541224	-0.0657331	-0.0737223	-0.0683527	-0.239007	-0.281303	-0.301249
Bt.10144.1.A1_s_at	ENSBTAG00000048631	0.156599	-0.394956	-0.424312	0.0207135	0.084731	0.0207339	0.161291	0.0124289	-0.0387663	0.0809718	0.00634017	-0.327955	-0.0600572	-0.0412024	-0.114009	-0.162388	-0.00578839	-0.557344	-0.586699	-0.0674258	-0.0467123	0.0173052	-0.0466919	0.0938651	-0.0549969	-0.106192	0.013546	-0.0610857	0.0240336	-0.303922	-0.0360236	0.0360591	-0.00514328	-0.0779499	-0.0273119	-0.600889	-0.73916	0.0370454	0.235464	0.265367	0.331022	0.192133	0.134565	0.143851	0.231653	-0.405708	-0.312967	-0.206278
Bt.10150.1.S1_at	CAPN6	0.0397642	-0.0268122	-0.0153343	0.0331801	-0.025385	-0.0076357	0.16796	0.151933	0.106408	0.0552685	0.19938	0.138383	0.106968	-0.0389528	-0.00425057	0.016581	0.0563451	-0.0102312	0.00124668	-0.155175	-0.121995	-0.18056	-0.16281	0.0127847	-0.00324148	-0.0487665	-0.0999062	0.0442057	-0.0342024	0.10418	0.0727654	0.025627	-0.0133258	0.0213764	0.0532834	-0.00196767	0.0374675	-0.163833	-0.178541	-0.167413	0.0205488	-0.0505735	-0.0850409	-0.0528441	0.0622342	0.123591	0.0525068	0.00214004
Bt.10152.1.A1_at	PLSCR2	0.347767	0.146693	0.522868	-0.0346942	-0.0665716	-0.275754	-0.231727	-0.176642	-0.134247	0.135364	-0.0961142	-0.104571	-0.0464737	0.0215228	0.125616	-0.388865	-0.0410984	-0.242172	0.134002	0.314665	0.27997	0.248093	0.0389103	0.082938	0.138023	0.180418	0.450028	0.21855	0.00973041	-0.0948406	-0.0367433	-0.010937	0.0105858	0.114679	0.0304758	-0.236514	-0.0405187	0.121122	0.186865	0.316215	0.203165	0.327134	0.343385	0.565271	0.342687	-0.291295	-0.422002	-0.438926
Bt.10154.1.S1_at	CISD1	-0.192274	0.221451	0.140361	-0.139597	0.257794	0.187252	0.0412344	0.153741	0.175958	0.15677	0.124308	0.505305	0.572139	0.0930247	0.233235	0.373973	0.181699	0.595424	0.514334	-0.0186662	-0.158263	0.239128	0.168586	0.0225682	0.135075	0.157292	0.138104	0.105642	0.00498523	0.510291	0.577124	0.0162057	0.10923	0.24944	0.0517597	0.728216	0.686396	-0.136133	-0.150645	-0.0542918	-0.125793	-0.103043	-0.268597	-0.156223	-0.304975	1.31513	1.38622	1.15565
Bt.10159.1.S1_at	CEBPG	0.00923206	0.0811797	0.085201	-0.0438792	-0.060678	-0.0395038	-0.197028	-0.197943	-0.158129	-0.00993607	-0.359403	-0.15472	0.107269	-0.0393403	-0.0101989	-0.0529153	-0.0436832	0.0282645	0.0322857	0.207453	0.163574	0.146775	0.16795	0.0104259	0.00951013	0.0493247	0.197517	-0.151949	0.0363016	-0.118419	0.14357	0.0412946	0.00195423	0.0310956	0.0290438	0.0532915	0.0706517	0.0150589	0.0308352	0.0354872	-0.0311577	-0.127483	-0.00360173	0.0640095	-0.0274797	0.0190951	0.174824	0.095053
Bt.10162.1.S1_at	TTF2	-0.105878	-0.0224108	-0.0169809	0.00513764	0.0284026	0.0418528	0.0166107	0.0384476	0.0614687	0.0755486	-0.0379275	0.13778	0.121808	0.0603081	0.0277444	0.1006	-0.00527836	0.0781892	0.0836191	-0.0142835	-0.00914591	0.014119	0.0275692	0.00232714	0.024164	0.0471852	0.0612651	-0.052211	-0.0583315	0.0794483	0.0634766	-0.0377938	0.0225143	-0.0100493	-0.0533198	0.0367039	0.0323138	0.0292712	0.09314	0.0638459	0.129193	0.127963	0.0884503	0.0999811	0.0585532	0.196152	0.275648	0.262565
Bt.10175.2.A1_a_at	NCOR2	0.102143	-0.0447953	0.153227	0.0547855	0.0536213	0.0620561	0.0397601	-0.114698	0.027437	0.00514006	0.0599003	-0.12412	-0.161325	0.211425	0.156278	0.0780064	0.180149	0.0332111	0.231233	-0.0547411	4.43415e-05	-0.0011198	0.00731492	-0.014981	-0.169439	-0.0273041	-0.0496011	0.00515918	-0.000819769	-0.12494	-0.162145	-0.0849779	0.126447	0.0712999	0.122355	0.0713789	0.174586	0.00239571	0.0529597	0.035385	0.00205327	-0.0569603	0.0612896	-0.0718602	-0.0248799	0.156986	0.270914	0.188811
Bt.10179.1.S1_at	PPFIBP1	0.0474871	-0.102886	-0.0506537	0.0860353	0.213193	-0.0236001	0.194617	0.168748	0.034425	0.0844945	0.0979788	-0.517732	-0.541867	-0.0381628	0.0261038	0.0625769	0.110064	-0.0403092	0.0119232	-0.135187	-0.0491519	0.0780061	-0.158787	0.0594299	0.0335609	-0.100762	-0.0506927	-0.0372083	0.259037	-0.258695	-0.28283	0.00978303	-0.0283798	0.0358868	-0.0252016	-0.165237	-0.127943	0.0583772	0.274363	0.20212	0.276097	0.381289	0.287926	0.383011	0.203361	-1.04835	-1.3988	-0.641884
Bt.10185.1.S1_at	THEM4	-0.125779	0.146609	0.226833	-0.193766	-0.049371	-0.0558406	-0.0513055	0.122077	0.0457256	-0.0492722	-0.173474	0.263393	0.0591275	0.144534	-0.0150828	-0.0587168	-0.184495	0.0878919	0.168116	-0.327025	-0.520791	-0.376396	-0.382866	-0.378331	-0.204948	-0.281299	-0.376297	-0.500499	-0.126913	0.13648	-0.0677855	-0.0828403	0.061694	-0.0979231	-0.0933692	0.0409367	0.127145	-0.0621293	-0.31281	-0.263998	-0.178558	-0.0707613	-0.373835	-0.211081	-0.300309	0.328457	0.127198	0.281904
Bt.10195.1.S1_at	FBXO38	-0.00513369	-0.0985688	-0.144224	-0.0897298	0.0524824	-0.02457	0.00541887	-0.00106832	0.117648	0.00882348	-0.045544	-0.0178192	0.0831668	-0.0919224	-0.0136372	0.096168	0.0910343	-0.00240081	-0.0480565	0.0114129	-0.0783169	0.0638953	-0.0131572	0.0168318	0.0103446	0.129061	0.0202364	-0.0341311	0.00501449	-0.0128047	0.0881813	0.0361716	-0.0557508	0.0225344	0.0290095	-0.0462017	-0.149469	-0.115641	-0.0252344	-0.0280239	0.0651993	-0.021105	0.0375394	0.0123275	0.0628854	-0.0242171	0.00744623	-0.0228119
Bt.10198.1.S1_at	ENSBTAG00000009823	0.200577	0.112632	0.0553592	-0.0533753	-0.0509767	-0.030185	-0.0333468	0.0803515	-0.00956693	0.047958	-0.0679581	0.108646	0.136946	0.0702987	0.0627714	-0.177754	0.0228233	-0.0651212	-0.122394	-0.00764161	-0.0610169	-0.0586183	-0.0378266	-0.0409884	0.0727099	-0.0172085	0.0403164	-0.0755997	-0.0713119	0.0373345	0.0656338	-0.0715224	-0.00122366	-0.008751	0.199774	0.244829	0.162746	-0.0125099	-0.00293719	0.0460222	0.00831603	0.0620176	0.0278398	0.0728415	-0.0818916	0.158561	0.203537	0.157233
Bt.1020.1.S1_at	CLK1	0.383378	0.056178	0.119442	-0.0587022	0.149676	0.143439	0.0045421	-0.0461672	0.0796758	0.0903826	0.101092	-0.0770213	0.19759	0.0219338	0.181135	-0.328436	0.0549421	-0.272258	-0.208994	-0.00571592	-0.0644181	0.14396	0.137723	-0.00117382	-0.0518831	0.0739598	0.0846666	0.0953766	-0.0494438	-0.126465	0.148147	-0.0650474	-0.0431135	0.116087	0.153044	0.0386685	-0.0584598	-0.0978641	0.0131191	0.0654549	0.0083955	-0.051109	0.119563	0.145028	0.15364	-0.205607	-0.109741	-0.381587
Bt.10202.1.S1_at	RTN4	0.101515	0.1157	0.174888	-0.19369	0.101693	0.0251714	0.143634	-0.0361621	0.163062	-0.0405634	0.127205	0.0218094	0.222468	0.0415188	0.057679	-0.0287934	0.0727216	0.0869065	0.146094	0.139734	-0.0539562	0.241427	0.164905	0.283368	0.103572	0.302796	0.0991702	0.266939	-0.192797	-0.170988	0.0296706	-0.0500785	-0.00855976	0.00760054	0.147039	0.322649	0.27706	-0.108653	-0.205432	-0.0418343	-0.00467108	-0.0898153	-0.204476	-0.187181	-0.195257	0.169495	0.362237	-0.088927
Bt.10207.1.S1_at	PPP2CB	0.0636455	0.1327	0.0756037	-0.00564168	0.0929415	-0.00543589	0.0131012	0.0486348	0.0384142	-0.0789215	0.00583442	-0.113545	-0.17937	0.0213902	0.0884161	-0.00306598	0.0605795	0.129634	0.0725377	-0.0656209	-0.0712626	0.0273206	-0.0710568	-0.0525197	-0.0169861	-0.0272068	-0.144542	-0.0597865	0.0640675	-0.0494778	-0.115303	0.0426087	0.0639988	0.131025	0.0562889	0.0735583	0.0237435	-0.0218423	-0.0108686	0.0124373	0.0180092	0.0615024	0.0421273	0.0294287	-0.0565086	-0.362267	-0.589511	-0.250628
Bt.10214.1.S1_at	STK17A	0.17156	0.334537	0.324949	0.203363	0.0639876	-0.0382357	0.19928	0.0905792	-0.161593	0.104311	-0.0957606	0.311879	0.254246	0.0741181	0.0972783	-0.27771	-0.10615	0.056827	0.0472387	-0.0676518	0.135711	-0.00366425	-0.105888	0.131628	0.0229273	-0.229245	0.0366593	-0.163412	-0.28583	0.0260482	-0.0315841	-0.174406	-0.100288	-0.0771276	-0.0326303	0.082509	0.0321697	0.400083	0.460879	0.864108	1.26307	1.07778	0.964691	1.0541	1.08094	0.306124	0.237411	0.0479006
Bt.10215.1.A1_at	RAB10	-0.0629263	0.03105	-0.0760427	-0.0038918	-0.0014806	-0.0731198	-0.0807943	0.00765664	-0.177086	-0.102457	-0.187227	0.0419193	0.12328	-0.0441711	-0.019664	0.0163421	-0.0465842	0.0473921	-0.0597006	-0.00481928	-0.00871107	-0.00629987	-0.0779391	-0.0856136	0.00283736	-0.181906	-0.107276	-0.192046	-0.0458842	-0.00396497	0.0773958	0.0130101	-0.031161	-0.00665395	0.0825114	0.235082	0.146007	-0.0520025	0.128486	0.0818264	0.201924	0.0832355	0.0982739	0.0893264	0.114368	0.123969	0.15495	-0.0108941
Bt.1022.1.S1_at	RELA	-0.0788993	-0.0518082	0.035352	0.0428315	-0.017716	0.00727943	0.0881715	0.00746083	0.00826389	0.00474326	0.03393	-0.0355313	-0.118456	0.0559583	0.0420568	0.0913302	0.0124309	0.039522	0.126682	-0.0504157	-0.00758424	-0.0681317	-0.0431363	0.0377558	-0.0429549	-0.0421518	-0.0456724	-0.0164857	0.0089754	-0.0265559	-0.109481	-0.00566279	0.0502955	0.036394	-0.112874	-0.112058	-0.0264457	0.0279556	0.0215541	0.0227714	0.0754053	0.0371454	0.0552613	0.0189145	0.101022	0.0458855	0.00436056	0.098606
Bt.10225.1.A1_at	TBPL1	0.0583414	-0.0724626	0.0278324	0.101072	0.130623	-0.0343392	0.055358	0.0129846	-0.055918	0.0743997	0.00591467	0.00686766	0.0774634	-0.0686007	0.00987141	-0.0180396	0.0403018	-0.0905022	0.00979271	-0.0858924	0.0151792	0.0447309	-0.120232	-0.0305344	-0.0729078	-0.14181	-0.0114927	-0.0799777	-0.0532709	-0.0464032	0.0241926	0.00208435	-0.0665163	0.0119558	-0.000718341	0.00315567	-0.000402408	0.0391053	0.171464	0.104587	-0.0776302	-0.0299609	0.0341367	0.0622803	-0.114456	-0.0239571	-0.036959	-0.193104
Bt.1023.1.A1_at	PDCL	0.00190663	-0.0711459	0.00725093	0.108249	0.0956622	0.0727296	-0.0470064	-0.0156833	-0.0284936	0.0976492	-0.0136317	-0.0317979	0.0458683	-0.0570663	0.0181335	-0.0464709	-0.0445643	-0.117617	-0.03922	0.0231662	0.131415	0.118828	0.0958958	-0.0238403	0.0074829	-0.00532744	0.120815	0.00953448	-0.0220465	-0.0538444	0.0238218	0.0275865	-0.0294797	0.04572	-0.128804	-0.176454	-0.140399	0.0662197	0.12215	0.119588	-0.0358308	0.0269492	0.103425	0.147636	-0.0236438	-0.128028	-0.163487	-0.20311
Bt.10230.1.A1_at	FAR1	0.266285	0.0507074	0.034503	0.060378	-0.022533	-0.122613	-0.0135324	-0.0437233	-0.271546	-0.11883	-0.124847	0.116755	0.247425	-0.176236	-0.0590957	-0.12544	0.140845	-0.0747321	-0.0909366	-0.0444877	0.0158904	-0.0670207	-0.167101	-0.0580201	-0.088211	-0.316034	-0.163318	-0.169335	-0.0162427	0.100512	0.231182	0.0501289	-0.126107	-0.00896681	0.282521	0.444576	0.264395	0.192885	0.366587	0.446946	0.677033	0.481965	0.460917	0.469478	0.594979	0.0615266	0.0816752	-0.0305901
Bt.10231.1.S1_at	TMOD3	0.21641	0.126124	0.131103	0.0506171	0.0393197	0.044178	-0.0204127	0.0627492	0.0375679	-0.0233621	-0.0241723	-0.0843406	-0.0421597	-0.102686	-0.0876786	-0.214339	0.00207137	-0.0882144	-0.0832355	-0.0697444	-0.0191272	-0.0304247	-0.0255663	-0.090157	-0.00699521	-0.0321765	-0.0931064	-0.0939167	0.00272889	-0.0816117	-0.0394308	0.0301949	-0.0724908	-0.0574838	0.108463	0.17115	0.088765	0.0992357	0.101215	0.227173	0.111115	0.24331	0.189948	0.213315	0.152118	-0.165708	-0.136045	-0.0764976
Bt.10236.1.S1_at	MANF	-0.328693	-0.250236	-0.254772	0.222103	0.104736	0.000279198	-0.888399	-0.356499	-0.0219164	-0.00733269	0.0699731	0.313602	0.213681	0.109718	0.123007	0.293231	-0.0354615	0.0429953	0.0384588	0.445554	0.667658	0.55029	0.445833	-0.442845	0.0890551	0.423638	0.438221	0.515527	0.337922	0.651524	0.551603	-0.10732	0.00239745	0.0156863	-0.284571	-0.742155	-0.728029	0.184512	0.514177	0.013219	-0.889405	-0.720997	-0.0784458	-0.193948	-0.0390975	1.05901	0.785729	1.18615
Bt.1024.1.S1_at	TTI2	0.00647112	0.0230167	0.0509293	0.0106837	-0.0034141	0.0178434	0.00346114	-0.0039729	-0.0206417	0.0128351	-0.019066	0.0422402	0.0457814	-0.0134786	0.0127547	0.0138614	0.0203325	0.0368781	0.0647906	0.0087918	0.0194755	0.0053777	0.0266352	0.0122529	0.0048189	-0.0118499	0.0216269	-0.0102742	-0.0346793	0.00756083	0.0111021	-0.00563648	-0.0191151	0.00711827	0.0263886	0.0824444	0.0760332	0.0104987	0.00810502	0.0418446	0.0620737	0.0319103	0.0418016	0.0528534	0.06875	0.0339771	0.0205377	0.032056
Bt.10245.1.S1_at	RBL2	0.0917967	0.0646713	0.00884541	0.0557176	0.163901	0.163284	0.0659574	0.141017	0.141061	0.0714973	0.108867	-0.153502	0.116882	0.0500135	0.147858	-0.0254589	0.0663378	0.0392123	-0.0166135	-0.0353734	0.0203442	0.128528	0.127911	0.030584	0.105644	0.105688	0.036124	0.0734941	-0.0186258	-0.172128	0.0982564	0.0429451	0.0929586	0.190803	-0.108653	-0.224963	-0.217314	0.0907483	0.077093	0.0567668	-0.0564195	0.0215401	0.0594748	0.0156466	-0.0730501	-0.340912	-0.29881	-0.514822
Bt.10247.1.S1_at	ABITRAM	-0.0250769	0.0709736	0.117724	0.00280283	0.0557318	-0.00347864	-0.0670523	0.00333665	-0.0340964	0.0528712	-0.0154189	0.078675	0.0645756	0.000998727	-0.0111443	-0.0661478	-0.0912247	0.00482582	0.0515764	-0.0198393	-0.0170365	0.0358925	-0.023318	-0.0868917	-0.0165027	-0.0539357	0.0330319	-0.0352583	-0.0455807	0.0330942	0.0189949	0.00235252	0.00335125	-0.00879176	0.0548206	0.0904465	0.125545	-0.0327353	0.0595916	0.0286154	-0.00276972	-0.0396238	-0.0182046	0.0456258	0.0250315	0.126207	0.0802805	-0.0112863
Bt.10253.1.A1_at	CHEK1	0.044417	-0.0167133	0.0123921	0.0815657	0.19265	-0.101629	0.379776	0.215002	0.059445	0.125952	0.0579106	0.323077	0.396277	0.21279	0.156416	-0.0899425	-0.0455254	-0.106656	-0.0775504	0.266685	0.348251	0.459335	0.165056	0.646461	0.481687	0.32613	0.392637	0.324596	-0.0605197	0.262557	0.335757	-0.0303551	0.182435	0.126061	0.157748	0.195491	0.166331	0.166206	0.247127	-0.201919	-0.211383	0.0991297	-0.125033	-0.0948085	-0.679123	0.525479	0.680508	0.761912
Bt.10257.1.A1_at	ERG	0.00442519	0.0465827	-0.00671016	-0.0133338	0.0597095	0.122164	0.0804062	0.087304	0.164938	0.127221	0.100721	-0.399894	-0.464178	-0.0194099	-0.0238168	-0.0225057	-0.0180805	0.024077	-0.0292158	-0.0950152	-0.108349	-0.0353058	0.0271486	-0.0146091	-0.00771123	0.0699227	0.0322053	0.00570564	0.235712	-0.164182	-0.228467	0.022865	0.00345518	-0.000951805	-0.00863277	0.0360087	-0.0270346	-0.0519008	-0.0433659	0.0273349	0.00645778	0.0574143	0.127118	0.0604	-0.0119619	-0.623894	-0.758661	-0.195834
Bt.10259.1.A1_at	PLK2	0.0898019	-0.122671	0.00607429	0.049078	-0.246092	-0.112404	0.15965	0.0837928	0.0435699	-0.0893596	-0.431096	-0.593124	-0.319745	-0.89726	-1.08477	-0.0501373	0.0396646	-0.172809	-0.044063	0.127521	0.176599	-0.118572	0.0151173	0.287171	0.211314	0.171091	0.0381612	-0.303575	-0.00903314	-0.602157	-0.328778	0.20032	-0.696941	-0.884453	-0.230981	-0.288761	-0.30171	0.114224	-0.385659	-0.388065	-0.299952	-0.169627	-0.0934783	-0.0687326	-0.395528	-0.486088	-0.475335	-0.803788
Bt.10262.1.A1_at	SEL1L	0.0555615	0.0290937	-0.0504204	0.0606578	0.14202	0.121908	-0.301951	-0.188502	-0.0487096	-0.0160454	0.00554391	0.0289774	-0.139053	-0.000236015	-0.0649686	0.0416173	0.0971787	0.0707109	-0.00880316	0.0816695	0.142327	0.223689	0.203578	-0.220281	-0.106832	0.0329599	0.0656241	0.0872134	0.0694798	0.0984572	-0.0695729	0.0111582	0.0109222	-0.0538104	0.053732	0.06887	0.0285653	0.118636	0.257907	0.0206308	-0.368456	-0.212797	-0.10665	-0.0118512	-0.136803	0.118505	-0.0077599	0.0141162
Bt.10266.1.S1_at	PSMA1	-0.0348678	-0.0023488	0.0650415	-0.00413376	0.00125785	-0.00689101	-0.0769973	0.0314717	0.00579628	0.0321793	-0.0172577	0.0680157	0.0866922	-0.0207155	-0.00220336	-0.00915452	-0.0440223	-0.0115033	0.055887	-0.00839847	-0.0125322	-0.00714062	-0.0152895	-0.0853958	0.0230732	-0.00260219	0.0237808	-0.0256561	-0.00695693	0.0610587	0.0797353	-0.0412634	-0.0619788	-0.0434667	0.0228187	0.0567977	0.0836697	0.0224259	0.0482725	0.0261434	-0.00795464	-0.0243739	-0.00682911	0.0271843	-0.0365413	0.213866	0.200684	0.20185
Bt.1027.1.S1_at	PRKCD	-0.108971	-0.161849	0.0489084	0.137997	-0.0623424	-0.205492	-0.171216	-0.119497	-0.450288	-0.219964	-0.214793	0.107903	0.269509	0.0152538	0.0535988	0.367041	0.25807	0.205192	0.41595	-0.00196873	0.136028	-0.0643111	-0.20746	-0.173185	-0.121465	-0.452257	-0.221933	-0.216762	-0.184534	-0.0766311	0.0849749	-0.14317	-0.127916	-0.0895708	-0.0760124	0.231202	0.323206	0.227656	0.610933	0.878299	1.09398	1.10328	1.03816	0.98835	0.983182	0.384995	0.629301	0.413086
Bt.10271.1.A1_at	SNX3	-0.0722169	0.0574382	-0.115532	-0.037869	-0.0232604	-0.0398111	-0.0130297	-0.0917403	-0.212027	-0.0985336	-0.108154	0.0848789	-0.00441271	-0.0291592	-0.0221917	0.0461008	-0.026116	0.103539	-0.0694315	-0.0446371	-0.0825061	-0.0678975	-0.0844482	-0.0576668	-0.136377	-0.256664	-0.143171	-0.152791	-0.0483488	0.0365302	-0.0527615	0.00140619	-0.027753	-0.0207855	-0.0251032	-0.0544203	-0.192302	0.00592034	0.187387	0.200977	0.324606	0.205536	0.234309	0.192929	0.184039	-0.0391924	-0.060319	-0.108525
Bt.10276.1.S1_at	ARIH1	0.061385	-0.0296988	-0.0551016	-0.0124167	0.0186418	0.0717448	-0.00685672	0.0652787	0.00368979	0.0859863	-0.00101716	-0.129319	-0.0496104	0.0212074	0.0405268	-0.0142928	0.0470923	-0.0439915	-0.0693944	0.00985892	-0.00255776	0.0285007	0.0816037	0.0030022	0.0751376	0.0135487	0.0958452	0.00884175	0.0322408	-0.0970779	-0.0173696	0.0164074	0.0376148	0.0569342	0.0773081	0.0349281	0.00934462	0.0171239	0.0261489	0.0239927	-0.120177	0.0223108	-0.011325	-0.00281784	-0.119267	-0.179303	-0.181159	-0.0442196
Bt.10277.2.S1_a_at	NOP56	-0.113232	-0.115506	-0.123708	-0.0225965	-0.104067	-0.01866	-0.110624	-0.067732	-0.184272	-0.0900165	-0.237553	0.545264	0.456578	0.0308689	-0.130551	0.191292	0.0780595	0.0757857	0.0675839	0.0875004	0.064904	-0.0165667	0.0688404	-0.0231239	0.0197684	-0.096772	-0.00251612	-0.150053	-0.167653	0.377611	0.288925	-0.0353293	-0.00446044	-0.16588	0.122662	0.343132	0.343917	-0.0169581	0.079358	0.174486	0.264533	-0.0369709	0.117611	0.0980055	0.192449	1.10009	1.11841	1.10448
Bt.10278.1.S1_at	CYSTM1	-0.135172	-0.0772712	-0.0276877	0.00898098	-0.0664047	-0.0457482	0.0262622	0.0458777	-0.0443148	-0.00952128	-0.0337807	-0.139848	-0.138339	-0.0662791	-0.0353528	0.0466829	-0.0884891	-0.0305883	0.0189952	-0.0565138	-0.0475328	-0.122918	-0.102262	-0.0302516	-0.0106361	-0.100829	-0.0660351	-0.0902945	0.0872472	-0.0526012	-0.0510917	0.0380672	-0.0282119	0.00271438	-0.1724	-0.216697	-0.200013	-0.0367708	-0.0391466	0.0148336	0.0466761	0.0887481	0.00187448	0.0726495	0.00350183	-0.117797	-0.180405	-0.162442
Bt.10283.1.S1_at	CPPED1	-0.0166083	0.0141395	-0.0392693	-0.0280663	-0.0712074	-0.134014	-0.0424276	-0.0956578	-0.300929	-0.168198	-0.127349	0.17138	0.100521	-0.213046	-0.224945	0.0650277	0.0484194	0.0791672	0.0257584	0.0592333	0.031167	-0.0119741	-0.074781	0.0168057	-0.0364246	-0.241695	-0.108965	-0.0681154	-0.126162	0.0452178	-0.0256411	0.191643	-0.0214028	-0.0333021	-0.0808876	-0.122328	-0.144592	-0.183027	-0.135826	-0.198691	-0.131846	-0.198528	-0.136617	-0.249031	-0.299442	0.357145	0.314523	-0.214081
Bt.10299.1.S1_at	MED10	-0.0314151	0.0324436	0.402522	0.0350125	0.022042	-0.0558071	-0.179339	-0.00841537	-0.066377	0.0120293	-0.0577068	-0.0813623	0.0934834	-0.0840482	0.0572497	-0.115368	-0.146783	-0.082924	0.287154	-0.055096	-0.0200835	-0.033054	-0.110903	-0.234435	-0.0635114	-0.121473	-0.0430667	-0.112803	-0.0876641	-0.169026	0.0058193	-0.0602348	-0.144283	-0.0029851	-0.071168	0.0378541	0.231329	-0.0278864	0.05454	0.080051	0.00844429	0.0644347	0.0699804	0.144317	0.0565062	-0.179478	-0.187955	-0.276108
Bt.10304.1.S1_at	TMEM184C	0.228614	0.127849	0.142244	-0.0267133	0.0389238	-0.0333736	-0.0606573	0.0668268	-0.0747616	-0.018066	-0.0229722	-0.0911338	-0.148125	-0.281178	-0.179671	-0.281702	-0.0530877	-0.153853	-0.139458	-0.0496633	-0.0763765	-0.0107395	-0.0830369	-0.110321	0.0171636	-0.124425	-0.0677293	-0.0726355	0.0333094	-0.0578244	-0.114815	0.144116	-0.137061	-0.0355543	0.182316	0.0926096	0.0251029	-0.0373091	0.0257054	-0.00962056	0.156735	0.0401502	-0.0178748	-0.0470961	0.0246057	-0.319428	-0.495273	-0.335306
Bt.1031.1.S1_at	CTSH	0.243991	-0.106294	0.196305	0.280805	0.0732674	-0.113523	-0.0719551	-0.295898	-0.263136	-0.0992185	-0.094046	-0.0618995	-0.136368	-0.458438	-0.0799859	-0.183034	0.0609565	-0.289328	0.0132701	-0.0837923	0.197012	-0.0105249	-0.197315	-0.155747	-0.37969	-0.346929	-0.183011	-0.177838	-0.121813	-0.183712	-0.258181	0.021002	-0.437436	-0.0589838	0.42032	-0.111308	0.0372982	0.614542	1.01644	0.984387	1.20768	0.876075	0.929773	0.948924	1.28043	-0.233628	-0.0914266	-0.527774
Bt.10312.1.A1_at	TMEM184B	-0.262755	-0.347866	-0.365869	0.148283	0.0312761	0.00918419	0.0577731	0.0802114	-0.100521	-0.020795	-0.12825	-0.28314	-0.490754	-0.0956289	-0.0882704	0.286168	0.0234133	-0.0616975	-0.0797008	-0.0437127	0.10457	-0.0124366	-0.0345285	0.0140604	0.0364988	-0.144233	-0.0645076	-0.171963	0.237603	-0.0455372	-0.253151	-0.0340139	-0.129643	-0.122284	-0.0623905	-0.68568	-0.539313	0.0893182	0.247558	0.324289	0.472841	0.39863	0.421593	0.389301	0.421345	-0.521785	-0.807081	-0.136561
Bt.10321.1.S1_at	DDX24	-0.0388608	0.0283494	0.0539404	0.00606462	-0.0306283	-0.063071	-0.104894	-0.062159	-0.0342898	0.00768843	-0.0992034	0.0246127	0.0266941	-0.015406	0.00247627	0.0576402	0.0187794	0.0859896	0.111581	0.0444243	0.0504889	0.013796	-0.0186467	-0.0604702	-0.0177347	0.0101345	0.0521127	-0.0547792	-0.0178258	0.00678699	0.00886839	0.00838896	-0.00701704	0.0108652	0.0171473	0.0358298	0.101295	0.0168063	-0.0081212	0.00670914	0.0167063	-0.0165835	0.025323	0.0652879	0.0524852	0.0644685	0.0299016	0.00705576
Bt.10329.1.A1_at	SBF2	0.155429	0.000854935	0.266592	-0.00697353	0.12319	0.0733953	0.176136	0.0832496	-0.00155459	0.0442534	-0.00266888	-0.384023	-0.595534	-0.140849	-0.116838	-0.22742	-0.0719907	-0.226565	0.0391715	-0.177919	-0.184893	-0.0547296	-0.104524	-0.00178288	-0.0946696	-0.179474	-0.133666	-0.180588	0.122834	-0.261189	-0.4727	-0.0248721	-0.165721	-0.14171	0.0869789	-0.0884778	0.0179923	-0.0359011	0.0580441	0.247378	0.443909	0.388613	0.375786	0.361836	0.376763	-0.578295	-0.905976	-0.39812
Bt.10330.1.S1_at	HBP1	-0.102512	-0.0581745	-0.0285991	-0.348006	0.101016	-0.0992011	-0.150914	0.00238403	0.00524112	-0.113566	0.0028879	-0.121267	0.0245884	-0.110746	-0.0245355	-0.0589634	-0.161475	-0.117138	-0.0875624	0.0716132	-0.276393	0.172629	-0.027588	-0.0793007	0.0739972	0.0768543	-0.0419531	0.0745011	0.0726307	-0.0486359	0.0972191	0.0242859	-0.0864597	-0.000249565	-0.0325505	0.0148196	-0.0689581	-0.233085	-0.021023	-0.0806811	0.0671192	-0.00325369	-0.0339279	0.00136757	0.0928993	-0.126759	-0.127851	0.0148618
Bt.1034.1.S1_at	RPS8	-0.0570839	0.0523537	0.00413337	0.0159095	0.166644	0.103907	0.0161488	0.00927101	0.096421	-0.0410342	-0.058129	0.0497988	0.0847651	-0.0163977	0.0539015	0.0545108	-0.00257306	0.106865	0.0586442	0.00251032	0.0184198	0.169154	0.106417	0.0186591	0.0117813	0.0989313	-0.0385239	-0.0556187	-0.0416157	0.00818313	0.0431494	0.0268407	0.010443	0.0807422	-0.071094	0.052815	0.0476526	-0.0122252	0.118379	0.163319	0.216872	0.183306	0.206763	0.203182	0.255327	-0.0252915	-0.020928	-0.107727
Bt.10343.1.A1_at	PALMD	-0.0166131	-0.0679402	0.0271066	-0.0991933	0.121516	-0.168624	-0.0976311	0.00972183	-0.0664464	-0.171906	-0.167258	0.0368018	-0.00144893	-0.0338453	-0.0467624	0.0337477	0.0171346	-0.0341925	0.0608543	0.0676554	-0.0315379	0.189171	-0.100969	-0.0299757	0.0773772	0.00120904	-0.10425	-0.0996024	-0.0419598	-0.00515808	-0.0434088	0.101153	0.067308	0.0543909	0.0260278	-0.00893932	0.0383854	-0.0129879	0.104552	-0.083864	-0.107827	0.133722	0.0519416	0.0890217	-0.107766	0.013643	0.065022	-0.200506
Bt.10349.1.S1_at	GPR37	0.0102219	-0.0162412	-0.0122548	-0.0278249	-0.0873075	-0.118427	0.250798	0.340484	0.239813	0.0273723	0.0748364	-0.319118	-0.200051	0.0525887	0.134138	-0.0263925	-0.0161706	-0.0426337	-0.0386473	0.1488	0.120975	0.0614927	0.0303734	0.399598	0.489285	0.388613	0.176173	0.223637	0.22404	-0.0950787	0.023989	-0.0747772	-0.0221885	0.0593611	0.00856111	-0.000931194	0.0055248	0.0985135	-0.412308	-0.476714	-0.591457	0.0106617	-0.428645	-0.364115	-0.885611	-0.560635	-0.598647	-0.542729
Bt.1035.1.S1_a_at	FCGRT	-0.107952	-0.384839	0.00678986	0.0564067	-0.0382045	-0.0459777	0.154913	-0.153247	-0.10539	-0.107846	-0.0694778	-0.790898	-0.981847	-0.390055	-0.3516	-0.0501576	-0.158109	-0.434996	-0.0433677	-0.0776471	-0.0212404	-0.115852	-0.123625	0.0772661	-0.230894	-0.183037	-0.185493	-0.147125	0.475696	-0.315202	-0.506151	0.218962	-0.171094	-0.132638	-0.161469	-0.20436	-0.0707749	0.0421622	0.116909	0.269772	0.43682	0.282926	0.242365	0.215437	0.390744	-0.378693	-0.506086	0.198821
Bt.10352.1.S1_at	POP5	-0.132893	0.033876	0.128458	0.0504683	0.0801048	-0.0433572	-0.0487651	0.0409595	-9.69379e-06	-0.108649	-0.0252816	0.215852	0.239184	-0.0202369	-0.0600243	0.186725	0.0538321	0.220601	0.315183	0.00884542	0.0593137	0.0889502	-0.0345118	-0.0399196	0.0498049	0.00883572	-0.0998039	-0.0164362	-0.0701149	0.145738	0.169069	0.024036	0.00379909	-0.0359883	-0.108922	-0.0210948	0.130863	0.00255876	0.0668948	-0.0427532	0.0448446	-0.0489907	-0.0551235	-0.059064	-0.0195037	0.458687	0.433313	0.380427
Bt.10358.1.S1_at	NUP133	-0.0350166	-0.0368193	0.00468894	0.0449993	0.076082	-0.028601	0.020987	-0.0400339	0.0431466	0.022984	-0.0700326	0.14921	0.102607	0.102794	0.0213247	0.037284	0.00226743	0.000464692	0.0419729	-0.0318696	0.0131297	0.0442124	-0.0604706	-0.0108826	-0.0719035	0.011277	-0.00888559	-0.101902	-0.113533	0.0356771	-0.0109263	-0.0792686	0.0235256	-0.057944	0.0212836	0.0794401	0.0647226	0.0227763	0.0498325	0.0593166	0.0642865	0.0220725	0.121668	0.138959	-0.00710409	0.0999717	0.0326677	0.133216
Bt.10359.1.S1_at	SF3B1	0.476552	-0.00721549	0.140387	0.124822	0.283966	0.0760752	0.184694	0.119966	0.111414	0.0633469	0.0160422	0.0198427	-0.00602335	0.0307988	0.00918215	-0.15404	0.322512	-0.161255	-0.0136529	-0.0514235	0.0733983	0.232543	0.0246517	0.13327	0.0685424	0.0599908	0.0119234	-0.0353813	-0.0664668	-0.0466242	-0.0724902	0.0132979	0.0440967	0.02248	0.442282	0.26934	0.241749	0.142874	0.103719	0.0375622	0.0133804	0.129967	0.13869	0.110863	0.0286053	-0.199852	-0.30601	-0.593772
Bt.10371.1.S1_at	CSAD	0.12398	0.0622654	0.172899	-0.242326	-0.0742834	0.521439	0.488912	1.03052	0.941475	0.78949	0.852419	0.209713	0.287071	0.134301	0.175341	-0.282823	-0.158843	-0.220558	-0.109924	-0.0280876	-0.270414	-0.102371	0.493352	0.460824	1.00243	0.913387	0.761402	0.824331	-0.225411	-0.0156982	0.0616595	-0.129065	0.00523601	0.0462761	0.0613328	0.0267858	0.066614	-0.687387	-0.771764	-0.473535	-0.555986	0.200016	-0.3095	-0.378544	-0.360396	-0.0308739	0.0734489	-0.00233511
Bt.10374.1.S1_a_at	VPS33B	0.00535094	0.0305037	0.0532066	0.0293915	0.0233681	0.0110331	0.0281543	-0.0134017	-8.32743e-05	0.0144417	0.0334167	-0.0198777	-0.0146881	0.0219363	0.0393452	0.0434542	0.0488051	0.0739579	0.0966607	-0.00467346	0.024718	0.0186946	0.00635965	0.0234809	-0.0180751	-0.00475673	0.00976826	0.0287432	0.00633291	-0.0135448	-0.0083552	-0.0139429	0.0079934	0.0254023	0.0330971	0.0747927	0.0967066	0.00963144	0.0246474	0.0105855	-0.0018986	-0.0105006	0.00940403	0.0207717	-0.0207267	-0.0538622	-0.0351118	0.0225416
Bt.10381.1.S1_at	FNBP1	-0.0587548	0.0227992	-0.000511944	0.12258	0.0729333	-0.0415164	-0.0093073	-0.066979	0.0616248	-0.0179212	-0.0433942	0.0305077	0.0534951	0.00267194	0.057208	-0.0226149	-0.0813697	0.000184283	-0.0231268	0.120115	0.242695	0.193048	0.0785982	0.110807	0.0531356	0.181739	0.102193	0.0767204	-0.211575	-0.181068	-0.15808	-0.0371565	-0.0344846	0.0200515	-0.00865622	-0.0217842	-0.073791	0.235468	0.165675	0.285968	0.149033	0.287421	0.307497	0.327944	0.146111	-0.211106	-0.0636179	-0.225533
Bt.10387.1.S1_at	ABCF1	-0.0366387	-0.022238	0.0282997	0.0346744	-0.0110947	-0.002257	-0.057377	0.0248625	-0.0399983	-0.0289257	-0.0561285	0.0822613	0.0818866	0.0396719	-0.0191945	0.0571631	0.0205244	0.034925	0.0854628	-0.0515171	-0.0168428	-0.0626119	-0.0537741	-0.108894	-0.0266546	-0.0915155	-0.0804429	-0.107646	-0.0571233	0.0251379	0.0247632	-0.0859801	-0.0463082	-0.105175	0.0798221	0.141101	0.177195	0.0512872	0.13817	0.0674835	0.0311537	0.0195742	0.0534545	0.00793527	0.0318121	0.204274	0.295018	0.2677
Bt.10397.1.A1_at	RNF20	-0.10099	-0.0565842	-0.0456509	0.0206849	0.102285	0.0304708	-0.00797813	-0.0389622	-0.0552959	-0.0159144	-0.0337691	0.0190646	0.0853133	-0.0838897	0.064798	0.0736831	-0.0273064	0.017099	0.0280322	-0.0104604	0.0102244	0.0918242	0.0200104	-0.0184386	-0.0494226	-0.0657563	-0.0263748	-0.0442295	-0.0594648	-0.0404002	0.0258485	0.00902262	-0.0748671	0.0738206	-0.121992	-0.0437738	0.0469891	0.0324788	0.10791	0.104527	0.138425	0.0981813	0.128949	0.156791	0.186219	-0.0947255	-0.0483328	-0.202483
Bt.10398.1.S1_at	PTX3	0.0225125	-0.0709549	0.116876	0.122162	-0.169909	0.247897	0.0403815	-0.0782382	-0.0957841	-0.000703381	0.385128	-0.0819616	0.209146	-0.647497	-0.374418	-0.623496	-0.600984	-0.694451	-0.50662	-0.0108348	0.111327	-0.180743	0.237063	0.0295467	-0.089073	-0.106619	-0.0115382	0.374293	-0.00973303	-0.0916946	0.199413	0.414537	-0.232959	0.0401194	0.0691634	-0.833884	-0.871043	0.0288227	0.0625237	0.41955	0.340007	-0.0660181	-0.042624	0.0537223	0.731477	-0.482039	-0.462049	-0.880192
Bt.1040.1.A1_at	NOP2	-0.0231637	-0.0752607	0.00276353	0.070506	0.0119267	0.0687536	0.0374035	-0.0973263	-0.002287	0.0354928	-0.0816204	0.107411	0.136495	0.0366793	-0.0299123	0.0884698	0.0653061	0.0132091	0.0912334	-0.00119721	0.0693088	0.0107295	0.0675564	0.0362063	-0.0985235	-0.0034842	0.0342956	-0.0828176	-0.0802176	0.0271938	0.0562778	0.00731261	0.0439919	-0.0225997	0.120686	0.252568	0.316752	0.0284895	0.0275296	0.0817733	0.0388818	-0.0909096	0.0447145	0.0275673	0.101213	0.14852	0.191225	0.141582
Bt.10417.1.S1_at	PTK2	0.115289	-0.00866115	-0.0147277	-0.0263457	0.0104434	-0.0107067	-0.0506502	-0.00425634	0.00236712	0.0203502	-0.00249795	-0.118617	-0.0903575	-0.00426013	-0.00807073	0.0400052	0.155295	0.0313441	0.0252776	0.00521915	-0.0211265	0.0156626	-0.00548753	-0.0454311	0.000962804	0.00758627	0.0255693	0.0027212	0.0430864	-0.0755307	-0.0472711	0.0393762	0.035116	0.0313054	0.106076	0.0396294	0.0140981	-0.0412035	-0.0262174	-0.0315138	-0.055293	-0.0653214	-0.000370411	-0.00767868	-0.0216583	-0.300611	-0.316616	-0.346241
Bt.10436.1.S1_at	POLDIP3	-0.128601	-0.00774783	0.033474	0.0687733	0.069894	0.0197075	0.0656469	0.0435822	0.0595988	-0.014679	0.0161295	-0.0258922	0.0198291	0.00327902	-0.0199636	0.0928134	-0.0357872	0.0850656	0.126287	-0.0764956	-0.00772226	-0.0066016	-0.056788	-0.0108486	-0.0329134	-0.0168967	-0.0911746	-0.060366	-0.0503271	-0.0762193	-0.030498	-0.0039713	-0.000692278	-0.0239349	-0.147668	-0.0779978	-0.0173294	0.0467019	0.0613721	-0.00637379	0.0313015	0.0605781	0.0338412	0.0108587	0.0260688	0.112621	0.173022	0.0498035
Bt.10437.1.S1_at	IARS2	0.114827	0.013516	0.033586	-0.00295845	0.0770905	0.0138082	0.0194539	-0.00866272	0.0345211	-0.000915484	0.0137889	0.121882	0.0661869	0.0501484	0.0741401	-0.0194066	0.09542	-0.00589063	0.0141794	0.0189002	0.0159417	0.0959906	0.0327083	0.038354	0.0102374	0.0534213	0.0179847	0.0326891	0.00054219	0.122424	0.066729	-0.00531796	0.0448304	0.0688221	0.102038	0.0926151	0.0592878	0.0108505	-0.00312971	-0.00204787	-0.0850109	-0.0333925	-0.0366961	-0.0341199	-0.0570401	0.205887	0.22343	0.144024
Bt.10442.2.S1_a_at	ENSBTAG00000053911	-0.0775086	0.0165214	-0.0319356	-0.122341	-0.0351614	0.13192	0.36933	0.0290056	-0.0957405	0.133917	0.0788508	0.0127538	0.139286	-0.0703273	0.0112161	-0.0222601	-0.0997687	-0.00573875	-0.0541957	0.470761	0.34842	0.435599	0.602681	0.84009	0.499766	0.37502	0.604678	0.549612	-0.141579	-0.128825	-0.00229327	-0.00314957	-0.0734768	0.00806652	-0.0282608	0.0353138	0.0126378	-0.105523	0.0151977	0.444318	0.742509	0.439559	0.497508	0.522762	0.535913	-0.324977	-0.405921	-0.24966
Bt.10469.1.S1_at	KCTD18	0.0270212	0.0408395	0.0620331	-0.0307167	0.0943742	-0.0613643	-0.00640273	0.0342512	0.0453469	0.0300742	-0.00978133	0.0384197	0.0566091	0.0480289	0.0537157	-0.0236422	0.00337902	0.0171973	0.0383909	-0.00813471	-0.0388514	0.0862395	-0.069499	-0.0145374	0.0261164	0.0372122	0.0219395	-0.017916	-0.0804714	-0.0420517	-0.0238623	-0.0165658	0.0314631	0.0371498	-0.0153157	0.00723271	0.0151663	-0.0530024	0.000508845	-0.0886382	-0.137919	-0.019998	-0.0172305	0.000804315	-0.160632	-0.13184	-0.147284	-0.212789
Bt.10479.2.A1_at	CMTM3	-0.497265	0.171445	0.0192842	-0.0375151	-0.0220016	-0.193305	0.0356966	-0.143602	-0.464813	-0.140517	-0.077835	0.00452966	-0.0381774	0.0279575	0.161429	0.249416	-0.247849	0.42086	0.2687	-0.0167207	-0.0542358	-0.0387223	-0.210025	0.0189759	-0.160323	-0.481533	-0.157238	-0.0945557	-0.00233973	0.00218993	-0.0405171	-0.0394994	-0.0115419	0.12193	-0.145994	1.02348	0.967757	0.0136114	0.0816104	0.262208	0.50616	0.328477	0.315816	0.338554	0.458173	0.00292737	-0.0584372	-0.0997949
Bt.1048.1.S1_at	BORA	0.12493	-0.0133934	0.0369507	-0.0255151	0.0731028	0.0643935	0.0186223	0.188047	0.101604	0.178617	0.171421	0.126355	0.116476	0.00537177	0.136399	-0.178565	-0.0536344	-0.191958	-0.141614	-0.1873	-0.212816	-0.114198	-0.122907	-0.168678	0.000746291	-0.0856967	-0.00868321	-0.0158796	-0.122514	0.00384086	-0.00603774	-0.181643	-0.176271	-0.0452434	0.263622	0.395374	0.342783	0.0805277	0.117147	0.204117	0.105258	0.245196	0.140475	0.168304	0.121091	0.259299	0.314161	0.329493
Bt.10499.1.S1_at	RPA3	-0.145446	0.111275	0.154536	0.0959083	0.061981	0.0408044	-0.100282	0.0854218	-0.114899	-0.249613	-0.275995	0.637755	0.610176	0.162828	0.0991506	-0.101191	-0.246637	0.0100839	0.0533448	0.00673301	0.102641	0.068714	0.0475374	-0.093549	0.0921549	-0.108166	-0.24288	-0.269262	-0.347293	0.290463	0.262883	-0.256124	-0.0932953	-0.156973	-0.145381	0.187708	0.175084	0.186328	0.253732	0.258312	0.470193	0.265227	0.0639793	0.0832529	0.0753596	1.25717	1.25669	1.09817
Bt.10503.1.S1_at	FEN1	-0.371143	-0.0621732	-0.152597	0.0643131	0.0168866	-0.0495079	0.0483188	-0.0755949	-0.0605767	-0.0554534	0.018226	0.47285	0.50549	0.252468	0.258166	0.23051	-0.140634	0.168336	0.0779123	0.0148939	0.079207	0.0317805	-0.034614	0.0632127	-0.060701	-0.0456828	-0.0405595	0.03312	-0.191759	0.281091	0.313731	-0.236911	0.0155576	0.0212559	-0.210188	-0.0879822	-0.15479	0.128754	0.313441	0.316467	0.443552	0.149473	0.163107	0.123125	0.267463	0.948318	1.11797	1.10098
Bt.10515.1.S1_at	NXN	-0.0478011	-0.109603	-0.123569	0.0420255	0.00427927	0.0177761	0.0609273	0.0494971	0.0135424	0.055444	0.0343798	-0.249616	-0.269705	0.037553	0.0592775	0.112916	0.0651152	0.00331377	-0.0106528	-0.052771	-0.0107455	-0.0484917	-0.0349948	0.00815632	-0.00327387	-0.0392285	0.00267303	-0.0183911	0.132215	-0.117401	-0.13749	-0.00806918	0.0294838	0.0512083	-0.107124	-0.271192	-0.268647	0.0425243	-0.0151038	0.0225626	0.0786389	0.0288672	0.0300195	0.06336	0.0463956	-0.349453	-0.416251	-0.24534
Bt.1052.1.A1_at	ENSBTAG00000054811	0.0411166	-0.0169622	-0.00149473	0.0175356	-0.00696593	0.102499	0.0254081	-0.0517701	-0.0806208	-0.047271	0.00142353	-0.501184	-0.320975	-0.743209	-0.442501	-0.0323482	0.0087684	-0.0493105	-0.033843	-0.0195478	-0.00201222	-0.0265137	0.0829514	0.00586035	-0.0713179	-0.100169	-0.0668188	-0.0181243	0.255542	-0.245642	-0.0654325	0.425141	-0.318068	-0.0173601	0.00689723	-0.0140088	-0.00218246	0.0379357	0.0389839	0.137082	0.146589	-0.010718	-0.034338	0.0295881	0.186007	-0.637052	-0.486208	-1.06288
Bt.1054.1.S1_at	ARHGEF18	-0.134593	-0.0340611	-0.0507076	0.0967715	0.0390807	-0.010859	0.106256	-0.0633562	0.0352839	0.0230683	0.0853645	-0.130048	-0.108398	0.103056	0.142756	0.23076	0.0961662	0.196698	0.180052	0.000970956	0.0977425	0.0400517	-0.00988804	0.107227	-0.0623853	0.0362548	0.0240393	0.0863354	0.09035	-0.0396979	-0.0180482	0.0237376	0.126793	0.166493	-0.0357549	-0.0383621	0.0120282	0.053806	0.0192526	0.0803596	0.0640224	0.0639389	0.0670692	0.122083	0.066049	-0.432879	-0.376354	-0.458103
Bt.1055.1.S1_at	HS6ST1	0.284725	-0.279208	-0.015234	0.152306	0.222628	0.0820955	0.0431529	-0.0868204	-0.0859546	0.0892246	-0.1863	-0.602078	-0.80143	-0.0099325	-0.348655	-0.0306317	0.254093	-0.30984	-0.0458658	-0.00626976	0.146036	0.216358	0.0758258	0.0368832	-0.0930902	-0.0922244	0.0829548	-0.19257	0.237202	-0.364876	-0.564228	-0.0241515	-0.034084	-0.372806	0.25321	-0.364363	-0.255922	0.298549	0.498148	0.589857	0.371159	0.611561	0.67065	0.686002	0.457391	-0.49254	-0.661793	0.165746
Bt.10557.1.S1_at	TMEM243	0.215423	0.084869	0.232505	-0.0691897	-0.0188493	-0.000874855	0.0157478	0.128868	0.0292957	-0.0606788	0.0174248	0.137373	0.252251	-0.0654899	-0.04944	-0.247778	-0.0323551	-0.162909	-0.015273	0.0477223	-0.0214674	0.028873	0.0468475	0.0634701	0.17659	0.077018	-0.0129564	0.0651471	-0.198088	-0.0607144	0.0541634	-0.0325653	-0.0980552	-0.0820053	0.0439349	0.196669	0.154645	-0.229657	-0.193305	-0.162769	-0.35418	-0.125414	-0.381866	-0.322543	-0.447458	0.14735	0.319019	0.0600534
Bt.10565.1.A1_at	SYNE1	0.0400932	-0.126783	-0.0768533	-0.131099	-0.0960003	0.055276	0.103952	-0.0355019	-0.0615816	0.0381269	0.0141737	-0.0137079	0.0448417	0.0988217	0.113862	-0.109658	-0.0695645	-0.23644	-0.186511	-0.176998	-0.308097	-0.272999	-0.121722	-0.0730464	-0.2125	-0.23858	-0.138871	-0.162825	-0.208814	-0.222522	-0.163972	-0.162081	-0.0632589	-0.0482188	-0.0824001	-0.249988	-0.318163	-0.12481	-0.133782	0.0546461	0.101954	0.180587	0.0548165	0.0565323	0.0426844	-0.107738	-0.0447119	-0.269617
Bt.10575.1.S1_at	SAE1	-0.141949	-0.00680043	0.0122703	0.0161438	-0.0857428	-0.106705	-0.175681	-0.179311	-0.131637	-0.0974161	-0.126297	0.231476	0.30345	0.0475664	-0.0157286	0.0658182	-0.0761312	0.0590177	0.0780884	0.100669	0.116813	0.0149263	-0.00603558	-0.075012	-0.078642	-0.0309684	0.00325302	-0.0256282	-0.118135	0.113342	0.185315	-0.108848	-0.0612813	-0.124576	-0.0751541	0.0495945	0.086982	0.108577	0.117561	0.134858	0.118609	-0.0249939	0.0606743	0.049097	0.121717	0.580171	0.745317	0.516611
Bt.10587.1.S1_at	MAN1C1	0.228238	-0.0507916	-0.0816874	-0.00162868	0.0212732	0.135894	0.19869	0.0233832	0.216379	0.240417	0.201192	-0.630275	-0.910652	0.0889967	-0.127729	-0.0703199	0.157918	-0.121112	-0.152007	-0.0895466	-0.0911753	-0.0682734	0.0463478	0.109143	-0.0661634	0.126832	0.15087	0.111645	0.444458	-0.185817	-0.466193	0.195261	0.284258	0.0675327	0.0373156	-0.31776	-0.397385	-0.0230199	-0.0474689	-0.115965	-0.229087	-0.153778	-0.0446841	-0.039696	-0.209778	-0.759988	-0.988497	-0.168505
Bt.1059.1.S1_at	ATP2A2	-0.024882	-0.138159	-0.299773	0.0163385	0.0603324	0.20505	-0.300983	-0.30285	0.0436406	-0.0192823	-0.0780091	0.191408	0.218484	0.069727	0.120186	0.0435554	0.0186734	-0.0946033	-0.256217	0.191436	0.207775	0.251769	0.396486	-0.109546	-0.111413	0.235077	0.172154	0.113427	0.0651447	0.256552	0.283628	-0.118931	-0.0492042	0.0012545	0.0921414	-0.0691021	-0.221731	-0.200345	0.199202	0.193111	-0.128632	-0.411023	0.0823632	-0.105311	0.140769	0.492629	0.534167	0.723926
Bt.10600.1.S1_at	RCBTB2	0.0128807	-0.050689	0.0122285	0.0213879	0.121371	-0.0211523	-0.254908	0.231457	0.142926	0.0703404	0.02112	0.00228606	-0.0677886	0.0178749	-0.0383153	-0.0895257	-0.076645	-0.140215	-0.0772972	-0.0993793	-0.0779914	0.0219913	-0.120532	-0.354287	0.132078	0.0435466	-0.0290389	-0.0782594	-0.0102932	-0.00800717	-0.0780818	0.0294198	0.0472947	-0.00889549	-0.0939055	-0.0931406	-0.0781101	-0.038532	-0.0734091	-0.140405	-0.188761	0.035991	-0.0136101	-0.00396843	-0.105678	-0.406659	-0.538365	-0.472317
Bt.10609.1.S1_at	CYP20A1	-0.10564	-0.0961098	-0.121479	-0.223309	0.0468618	-0.0593358	0.0450263	0.0220269	-0.0111398	-0.133053	0.0123153	0.160137	-0.0158352	-0.064212	-0.175337	0.137144	0.0315045	0.0410345	0.0156649	-0.032304	-0.255613	0.0145578	-0.0916398	0.0127222	-0.0102772	-0.0434438	-0.165357	-0.0199888	0.10967	0.269807	0.0938345	0.0959904	0.0317783	-0.079347	-0.286822	-0.387531	-0.458975	-0.207484	-0.0643963	-0.0524631	0.196397	0.0702759	0.0313691	-0.0300223	0.152671	0.207017	0.0554707	0.349897
Bt.10610.1.S1_at	RHNO1	-0.150533	-0.0245444	0.00102121	0.0020419	0.0238467	-0.0807262	0.0137499	0.0245784	0.000523983	-0.0513854	-0.0419776	0.153357	0.139209	0.0876387	0.0337093	0.142333	-0.00820019	0.117789	0.143354	0.087212	0.0892539	0.111059	0.00648583	0.100962	0.11179	0.087736	0.0358267	0.0452344	-0.0210544	0.132303	0.118155	-0.033017	0.0546217	0.000692312	-0.119367	0.00993672	-0.00346678	0.0511979	0.0795691	0.100531	0.191395	0.148365	0.1109	0.0275037	0.0733741	0.32624	0.365034	0.415135
Bt.10615.1.S1_at	PHACTR4	0.0591342	-0.0765054	-0.047326	-0.0111143	0.102514	0.031635	0.118775	0.118731	0.114685	0.120912	0.156404	-0.0849271	-0.0690564	0.0031915	0.00729848	0.00890135	0.0680355	-0.067604	-0.0384247	-0.0165952	-0.0277095	0.0859189	0.0150398	0.10218	0.102135	0.0980899	0.104317	0.139809	-0.00193213	-0.0868592	-0.0709885	0.0269115	0.030103	0.03421	0.0727154	-0.0534001	-0.0429102	-0.00646543	-0.0164497	-0.0686721	-0.238843	-0.0240155	-0.0355099	-0.0251874	-0.217227	-0.148231	-0.196007	-0.1285
Bt.10616.1.S1_a_at	C6orf52	-0.0378029	0.231872	0.253408	0.0194232	0.0309274	0.0372507	0.0459035	0.0300196	0.0597944	-0.00744836	-0.000985424	0.0954123	0.0949793	0.163033	0.0979347	-0.0147933	-0.0525963	0.217079	0.238614	-0.0912883	-0.0718651	-0.0603608	-0.0540375	-0.0453848	-0.0612686	-0.0314938	-0.0987366	-0.0922737	-0.144777	-0.0493643	-0.0497972	-0.122183	0.0408504	-0.024248	-0.0126801	0.296975	0.34681	0.0274594	0.0376554	0.071044	0.0827527	0.11047	0.103112	0.0460803	0.0667202	0.0198785	0.0358222	0.0258373
Bt.1062.1.S1_at	MEX3C	0.119421	0.0271605	-0.0804404	0.00471245	0.200015	0.0970152	-0.0267122	-0.0201615	0.0490751	-0.00242146	-0.0157085	0.0113742	0.0990164	0.00572658	0.0612828	-0.124767	-0.00534559	-0.0976061	-0.205207	-0.100752	-0.0960391	0.0992635	-0.00373637	-0.127464	-0.120913	-0.0516765	-0.103173	-0.11646	-0.160551	-0.149177	-0.0615348	0.00266401	0.0083906	0.0639468	-0.131948	-0.127372	-0.220828	0.00559127	0.120619	0.200741	0.0593321	0.124498	0.185501	0.165972	0.206114	-0.303661	-0.327039	-0.63021
Bt.10620.1.S1_at	DOCK1	0.0468881	-0.0643838	-0.0176673	0.0843516	0.121352	0.110804	0.0504965	0.0541678	0.0695358	0.042564	0.0472641	-0.255896	-0.297361	-0.0440498	-0.027846	-0.0377441	0.00914406	-0.102128	-0.0554114	-0.104155	-0.0198035	0.0171973	0.00664918	-0.0536586	-0.0499872	-0.0346192	-0.061591	-0.0568909	0.156253	-0.0996428	-0.141108	-0.00923234	-0.0532821	-0.0370784	-0.046328	-0.1834	-0.178943	0.038478	0.00819926	-0.0208279	-0.20997	0.00175272	-0.00687431	-0.0382557	-0.19125	-0.383915	-0.450744	-0.222094
Bt.10622.1.S1_at	RAP1A	0.011844	0.0473649	-0.0354585	-0.341936	-0.078056	-0.190852	-0.0450388	-0.0396428	-0.312464	-0.235956	-0.140982	0.236531	0.381594	-0.0121526	-0.134454	-0.224568	-0.212724	-0.177203	-0.260026	-0.00765991	-0.349596	-0.0857159	-0.198512	-0.0526988	-0.0473027	-0.320124	-0.243616	-0.148641	-0.0742432	0.162287	0.307351	-0.0868624	-0.099015	-0.221316	0.0499887	0.0958164	-0.06795	-0.274657	0.0599857	0.248465	0.534181	0.332528	0.171501	0.235326	0.409666	0.620421	0.654317	0.455123
Bt.10630.1.S1_at	WDR73	-0.0278699	-0.0132038	0.065623	0.0341592	-0.00380926	0.0099097	0.0400688	0.0476046	0.000672012	0.0182038	0.0326583	0.00988398	0.0247013	0.0415648	0.0129319	-0.0307466	-0.0586165	-0.0439505	0.0348764	-0.00685693	0.0273023	-0.0106662	0.00305277	0.0332119	0.0407476	-0.00618492	0.0113469	0.0258014	-0.0082264	0.00165759	0.0164749	-0.00723199	0.0343328	0.00569995	0.0183042	0.146539	0.238973	0.0110974	-0.0112525	-0.00749613	0.0134426	0.00299707	-0.00612641	0.00905503	0.0149569	0.0505495	0.0675388	0.0804848
Bt.10648.1.S1_at	RRM2	-0.44065	-0.246014	-0.439061	0.0710239	-0.0309339	-0.119046	0.0456023	-0.139757	-0.457785	-0.301307	-0.168104	0.875951	0.817451	0.462417	0.525201	0.085485	-0.355165	-0.160529	-0.353577	-0.0385949	0.032429	-0.0695288	-0.157641	0.00700739	-0.178351	-0.496379	-0.339902	-0.206699	-0.375382	0.500569	0.442069	-0.64287	-0.180453	-0.11767	-0.121903	-0.343677	-0.580363	0.321685	0.935742	1.14781	1.47718	0.690794	0.555802	0.530937	0.745076	1.63539	1.82466	1.89929
Bt.1065.1.S1_at	CPT2	-0.142225	0.00548485	-0.0476201	0.0118196	0.0721373	-0.100293	-0.00110714	0.105339	-0.00371786	-0.0788784	0.0533401	0.00242326	-0.0230507	0.0821188	0.104011	0.105829	-0.0363957	0.111314	0.0582093	0.015503	0.0273226	0.0876403	-0.0847904	0.0143959	0.120842	0.0117852	-0.0633753	0.0688431	0.0302331	0.0326563	0.00718234	-0.0319474	0.0501714	0.0720638	-0.104876	0.0433064	0.0713503	-0.0212967	-0.0594077	-0.0664391	-0.0821502	-0.0086877	-0.121085	-0.122363	-0.113241	0.0293999	0.0312122	0.123972
Bt.1066.2.S1_a_at	FAM50A	0.0207256	-0.00539993	0.0646125	0.0394394	0.068841	-0.018195	0.00510224	-0.00595348	-0.0254816	-0.0464646	-0.0348939	0.00800837	0.00412938	-0.042377	-0.0282324	0.160908	0.181634	0.155508	0.225521	0.0444847	0.0839242	0.113326	0.0262898	0.049587	0.0385313	0.0190032	-0.00197982	0.00959082	0.118148	0.126157	0.122278	0.0928043	0.0504273	0.0645718	0.102009	0.0939641	0.10108	0.023505	0.14311	0.110823	0.166775	0.16608	0.167697	0.124375	0.177657	0.0764987	0.102144	0.0933753
Bt.10688.1.S1_at	TSKU	-0.129592	-0.0419288	-0.111124	-0.285707	-0.74371	0.0133617	0.148389	0.0536691	0.423025	-0.453791	-0.124525	-0.0134652	-0.0376299	-0.0157161	0.16476	0.0144508	-0.115141	-0.0274779	-0.0966734	0.263591	-0.0221161	-0.480119	0.276953	0.41198	0.31726	0.686616	-0.1902	0.139066	0.0744565	0.0609914	0.0368267	0.197991	0.182274	0.362751	-0.0352945	0.0149073	0.00532228	-0.352551	-1.11683	-0.877565	-0.392096	-0.517164	-0.874917	-1.33459	-0.804413	-0.10904	-0.0271131	-0.239229
Bt.1069.1.A1_at	PTPRR	0.123787	0.185909	0.167059	-0.0919569	0.031715	0.0266215	0.00487146	0.0184733	0.0293602	0.0418508	0.0271127	-0.0582836	-0.137865	0.0478128	0.0646963	0.0281064	0.151894	0.214015	0.195165	-0.0262916	-0.118248	0.00542348	0.000329952	-0.0214201	-0.00781825	0.0030686	0.0155592	0.000821174	0.114161	0.0558775	-0.0237041	-0.0587976	-0.0109848	0.00589871	0.0334581	0.0579228	0.0723739	-0.0616906	-0.0484272	-0.0733859	-0.0472243	-0.0637579	-0.0678565	-0.048246	-0.0307317	-0.0599608	-0.146443	-0.34735
Bt.10692.1.S1_at	PRPF38B	0.16485	-0.0343579	0.0166958	0.0314502	0.116825	0.0862895	0.0211178	-0.0683281	0.0505258	0.0409658	0.0477567	0.00419853	0.115418	-0.0570279	0.0435813	-0.0311311	0.133719	-0.065489	-0.0144353	-0.0218472	0.00960296	0.094978	0.0644423	-0.000729433	-0.0901753	0.0286786	0.0191186	0.0259095	-0.0467015	-0.042503	0.0687163	-0.0251541	-0.0821821	0.0184271	0.128553	0.170342	0.126119	-0.0234352	0.0759304	0.106873	0.101923	-0.0279107	0.0848582	0.0890443	0.221459	-0.0371914	0.0294731	-0.0604334
Bt.10696.1.S1_at	CDCA3	-0.285297	-0.159047	-0.21577	0.00641206	-0.0499861	0.00664425	0.0204416	0.0217342	-0.103412	-0.0720096	-0.129598	0.462005	0.398331	0.20301	0.162062	0.146773	-0.138524	-0.0122747	-0.0689976	0.0192029	0.025615	-0.0307832	0.0258472	0.0396445	0.0409371	-0.0842091	-0.0528067	-0.110395	-0.194611	0.267394	0.20372	-0.202153	0.000856844	-0.0400914	-0.158607	-0.0736738	-0.159924	0.0452467	0.131485	0.238207	0.384095	0.135104	0.119334	0.0716959	0.104531	0.860987	1.00838	1.05881
Bt.10703.2.S1_at	VIPR1	-0.0278366	0.00853778	-0.00891094	-0.061636	-0.0368762	0.00937428	0.0102177	0.00212431	0.0493033	0.012727	0.0542722	0.0199131	0.0023628	0.00863049	-0.00671538	-0.0146431	-0.0424796	-0.00610528	-0.023554	-0.000782213	-0.0624182	-0.0376584	0.00859207	0.00943552	0.0013421	0.0485211	0.0119447	0.05349	-0.00982413	0.010089	-0.00746132	-4.11792e-06	0.00862638	-0.00671949	-0.00218012	0.00100554	-0.00159816	-0.0621905	-0.0853429	-0.083478	-0.0216046	-0.0909132	-0.077133	-0.103806	-0.0253816	0.0295878	0.0425593	0.0632112
Bt.10715.1.A1_at	ZNF24	0.0361874	0.0587676	-0.0525478	-0.0742194	-0.0420772	-0.0382085	-0.0605251	-0.0134112	-0.0177508	-0.0374521	-0.107713	-0.0292391	0.00665806	0.0122716	0.0239008	-0.102491	-0.0663039	-0.0437238	-0.155039	-0.0344456	-0.108665	-0.0765229	-0.0726541	-0.0949707	-0.0478569	-0.0521965	-0.0718978	-0.142159	-0.104339	-0.133578	-0.097681	-0.140364	-0.128092	-0.116463	0.0320948	0.0466443	-0.0495391	-0.0543462	-0.037688	-0.0270599	0.0579395	-0.03033	-0.0229069	-0.0417296	0.0316432	-0.0274728	-0.049715	-0.0529623
Bt.10723.1.S1_at	RNF13	0.123536	0.00168371	0.156567	-0.168242	0.0767899	-0.0247984	0.0581578	-0.0275545	0.0177193	0.00295978	-0.0222712	-0.00277406	-0.134082	-0.0283844	-0.0470738	-0.0633291	0.0602066	-0.0616454	0.0932383	-0.0881389	-0.256381	-0.0113491	-0.112937	-0.0299811	-0.115693	-0.0704196	-0.0851791	-0.11041	-0.0129778	-0.0157518	-0.14706	-0.0126596	-0.041044	-0.0597334	0.048576	-0.0110461	0.00723659	-0.119395	-0.0299457	-0.0137123	0.0301464	0.0330603	0.0172391	0.038992	-0.0230808	-0.175198	-0.311985	-0.263351
Bt.10727.1.S1_at	RWDD4	0.00555219	-0.0102279	-0.00305561	-0.0553338	-0.0497854	-0.0151931	-0.0312155	-0.023229	-0.0500812	-0.0136903	-0.0686138	-0.012029	-0.0646737	-0.00730689	-0.0332024	0.00118645	0.00673864	-0.00904144	-0.00186915	-0.0142449	-0.0695787	-0.0640303	-0.029438	-0.0454604	-0.0374739	-0.0643261	-0.0279352	-0.0828587	0.0389266	0.0268975	-0.0257471	0.000368187	-0.0069387	-0.0328342	0.00533293	-0.0112954	-0.00359588	-0.0387315	0.0362967	0.0314518	0.0971837	0.00174245	-0.000345927	0.0174526	0.0312541	0.0723914	0.0429254	0.10815
Bt.10730.1.S1_at	LIMA1	-0.0454636	-0.267127	-0.190449	0.14388	0.160806	0.158026	0.331643	0.208256	0.0550023	0.200116	0.206174	0.0746746	-0.0105622	0.127146	0.0599413	0.362042	0.316578	0.0949156	0.171593	-0.0773592	0.0665209	0.0834467	0.0806667	0.254284	0.130896	-0.022357	0.122757	0.128814	0.0420904	0.116765	0.0315282	0.0669368	0.194083	0.126878	-0.116866	-0.36275	-0.386219	0.164327	0.185645	0.265798	0.36132	0.407425	0.337274	0.434714	0.349019	0.148039	-0.154696	-0.0459848
Bt.10734.1.A1_at	NOL4L	0.252396	-0.280027	-0.0623425	0.0128641	0.00435701	0.00840687	0.0422887	0.0596375	0.00352774	0.148612	0.0563575	-0.0987935	-0.229838	0.00156346	0.0389183	-0.0612233	0.191173	-0.34125	-0.123566	-0.208136	-0.195271	-0.203779	-0.199729	-0.165847	-0.148498	-0.204608	-0.0595233	-0.151778	-0.0114634	-0.110257	-0.241301	-0.0911454	-0.089582	-0.0522271	0.142299	-0.192824	-0.235549	0.0588552	0.0263393	0.0579142	0.1524	0.158871	0.169199	0.169407	0.107672	-0.362203	-0.483949	-0.274186
Bt.10750.1.A1_at	DHX30	-0.0010526	-0.0286383	-0.0151614	0.0267452	0.0443354	0.0400041	0.058384	-0.0125011	0.0614696	0.0495165	0.0428437	0.0929865	0.115775	0.0582932	0.0312638	0.109352	0.108299	0.0807134	0.0941903	-0.0475572	-0.0208121	-0.00322182	-0.00755311	0.0108267	-0.0600584	0.0139124	0.00195924	-0.00471351	-0.0179944	0.0749921	0.0977808	0.0163068	0.0746	0.0475707	0.0565169	0.117723	0.117355	0.0159585	0.0393912	0.0357636	0.04834	0.00335079	0.0555459	0.0423355	0.0454372	0.164578	0.2934	0.0650855
Bt.1076.1.S1_at	ARSA	-0.0532277	0.0403739	0.054228	-0.0110385	0.0486642	-0.0087504	0.0735261	-0.0302228	0.0756542	-0.00812815	0.0456325	-0.0590318	-0.121784	-0.00400903	-0.0324465	0.0621084	0.00888067	0.102482	0.116336	-0.0248338	-0.0358723	0.0238304	-0.0335842	0.0486924	-0.0550566	0.0508204	-0.0329619	0.0207987	0.0782266	0.0191948	-0.0435577	0.0204309	0.0164219	-0.0120156	0.0272627	0.0573228	0.122415	0.0516283	0.0247753	-0.0223623	0.030903	0.0143371	0.0367514	-0.0024134	0.0806936	-0.0243486	-0.0297533	0.0101539
Bt.1078.1.A1_at	ESRP2	-0.107699	-0.0240362	-0.0485819	0.00814729	0.128022	-0.0238498	0.0360133	0.0103609	0.0951297	-0.0141218	0.11751	-0.00113627	-0.0633534	-0.0660556	-0.0430035	0.0520779	-0.055621	0.0280417	0.00349593	0.026514	0.0346613	0.154536	0.00266421	0.0625273	0.0368749	0.121644	0.0123922	0.144024	0.0418954	0.0407591	-0.021458	0.04058	-0.0254757	-0.00242353	-0.0706954	0.0333897	0.0178913	-0.00145229	-0.0439874	-0.192009	-0.1795	-0.163784	-0.0115953	-0.155282	-0.129548	-0.00538262	-0.0486275	-0.0372213
Bt.10797.2.S1_a_at	SMIM20	0.0208323	0.233197	0.291484	-0.153377	0.0796431	-0.0371877	0.0600186	-0.0420225	0.105196	-0.00572142	-0.0118262	0.23023	0.177116	0.161026	0.0712654	-0.175132	-0.154299	0.0580654	0.116352	0.0204251	-0.132952	0.100068	-0.0167626	0.0804437	-0.0215973	0.125622	0.0147037	0.00859894	-0.180193	0.0500377	-0.00307647	-0.0702567	0.0907692	0.00100871	-0.0611651	0.162495	0.25342	-0.194989	-0.16663	-0.0731664	-0.00882156	-0.0836557	-0.0627852	-0.0114987	-0.0243376	0.522696	0.532857	0.200303
Bt.10808.1.S1_at	SLC25A17	-0.111362	-0.28492	-0.486107	0.00799973	-0.0344202	-0.0516036	-0.0471498	-0.017542	-0.158451	-0.024338	-0.0919161	-0.016803	-0.00666687	-0.126059	-0.243219	-0.229481	-0.340843	-0.5144	-0.715587	-0.0340603	-0.0260605	-0.0684805	-0.0856639	-0.08121	-0.0516022	-0.192511	-0.0583983	-0.125976	-0.0246719	-0.0414749	-0.0313388	-0.0130294	-0.139089	-0.256249	0.111874	-0.232954	-0.415256	-0.037198	0.0124746	0.0142006	0.0236474	0.0233651	-0.0669367	-0.00914533	-0.0559615	0.138852	0.0630491	0.147794
Bt.10813.1.S1_at	PDLIM4	0.0449567	0.0244742	0.0526114	0.0621475	0.0533006	0.185485	0.185207	0.109044	0.0478464	0.159384	0.123787	-0.206115	-0.226742	-0.0410957	-0.0969823	0.00148701	0.0464437	0.0259612	0.0540984	0.119342	0.18149	0.172643	0.304827	0.304549	0.228386	0.167189	0.278726	0.243129	0.101235	-0.10488	-0.125507	0.100752	0.0596567	0.00377021	0.00842395	-0.0209412	0.0428155	0.0592791	0.120591	0.241787	0.24622	0.223825	0.260147	0.238637	0.19903	-0.310529	-0.473117	-0.269197
Bt.10814.1.S1_at	F2R	0.0864862	-0.428013	-0.663028	-0.191016	-0.0511949	0.0378255	0.12291	-0.0907945	-0.000810046	0.138482	0.134181	-0.186584	0.0518412	-0.207492	-0.193053	0.14022	0.226707	-0.287792	-0.522808	0.15968	-0.0313357	0.108485	0.197505	0.28259	0.0688854	0.15887	0.298162	0.293861	0.0682837	-0.1183	0.120125	0.325986	0.118494	0.132933	0.337755	-0.238173	-0.530068	-0.0540228	0.172349	0.47305	0.406371	0.406022	0.314099	0.504244	0.458898	-0.17783	-0.132117	-0.715995
Bt.10816.1.S1_s_at	CENPN	-0.168992	-0.0283299	-0.11666	0.109189	-0.0118156	-0.0832194	-0.0467979	0.143503	-0.112989	-0.147941	-0.0855577	0.604287	0.552374	0.44161	0.41224	0.0201975	-0.148795	-0.00813242	-0.0964627	0.00715842	0.116348	-0.00465716	-0.076061	-0.0396395	0.150662	-0.10583	-0.140783	-0.0783992	-0.195869	0.408418	0.356506	-0.365637	0.075973	0.046603	-0.134171	0.0569991	-0.0537752	0.100115	0.366507	0.478476	0.657491	0.437463	0.323301	0.26291	0.282314	1.12667	1.22318	1.31179
Bt.10822.1.S1_at	FAM168B	-0.0577499	0.0184046	0.0194882	0.0956694	0.176848	0.0519215	0.179864	-0.0404577	0.152065	0.0901418	0.125589	-0.00363904	0.0455415	-0.0384838	-0.0143364	0.166481	0.108731	0.184886	0.185969	-0.0947382	0.000931173	0.0821098	-0.0428167	0.0851261	-0.135196	0.0573263	-0.00459641	0.0308506	-0.0689585	-0.0725975	-0.0234169	0.0301749	-0.00830887	0.0158385	-0.0614383	0.145548	0.115148	0.0674547	0.102077	0.125402	0.134224	0.0349738	0.228215	0.153219	0.205821	-0.172812	-0.151539	-0.29354
Bt.10823.1.A1_s_at	HYLS1	0.0316593	0.015941	0.0172745	0.0255326	0.00291411	0.0309394	0.00844444	-0.0176223	0.0237454	0.038937	0.0136995	0.0874556	0.0533393	0.031821	0.0588993	-0.0118357	0.0198236	0.00410528	0.00543879	-0.00357483	0.0219577	-0.000660721	0.0273645	0.00486961	-0.0211971	0.0201705	0.0353621	0.0101247	-0.0573135	0.030142	-0.00397425	-0.0346441	-0.00282312	0.0242553	0.0107236	0.0323127	0.0322939	0.0412832	0.035214	0.0593319	0.0185275	0.00351498	0.0436496	0.0393212	0.0268978	0.078219	0.0941309	0.0345603
Bt.10831.1.S1_at	LYN	-0.0537236	0.107068	0.25458	0.0213815	-0.110731	-0.0778721	0.0881912	-0.234148	-0.381101	0.0223188	-0.174574	0.295597	0.114525	0.0467006	0.1705	0.0980509	0.0443273	0.205119	0.352631	-0.154097	-0.132715	-0.264828	-0.231969	-0.0659056	-0.388245	-0.535198	-0.131778	-0.328671	-0.348103	-0.0525056	-0.233578	-0.131395	-0.0846942	0.0391053	-0.0976031	0.421228	0.55268	0.2	0.749613	1.16682	1.30508	1.14331	1.25608	1.31463	1.20608	0.373064	0.395248	0.363713
Bt.10845.1.S1_at	NR5A2	-0.0243343	0.0139332	0.0888148	0.0751156	-0.00482862	0.0571554	-0.200248	0.0546024	-0.074049	0.0615608	-0.114688	-0.294375	-0.295065	-0.00811598	0.013159	-0.0559504	-0.0802847	-0.0420172	0.0328644	0.136397	0.211513	0.131568	0.193552	-0.0638511	0.190999	0.062348	0.197958	0.0217088	0.254809	-0.0395669	-0.0402562	-0.00677125	-0.0148872	0.00638776	-0.0281547	0.0225167	0.0197211	-0.0675903	0.128712	0.0390926	-0.0517349	-0.12675	-0.0955408	-0.0638693	-0.14548	-0.226269	-0.312745	0.0165925
Bt.1085.1.S1_at	SFT2D1	0.339205	0.205789	0.0907248	-0.0536502	0.0193468	0.0450625	0.145366	-0.0553365	-0.208975	-0.0166508	-0.109794	0.00864249	0.0491086	0.028001	0.0540659	-0.336628	0.00257648	-0.130839	-0.245903	-0.156585	-0.210235	-0.137238	-0.111523	-0.0112197	-0.211922	-0.36556	-0.173236	-0.266379	-0.0158514	-0.00720893	0.0332572	-0.0896607	-0.0616597	-0.0355948	0.373664	0.255236	0.0397989	-0.0086951	0.267893	0.473923	0.70808	0.563449	0.595899	0.516837	0.592694	0.133051	0.0987654	0.282308
Bt.10852.1.S1_at	DDB2	-0.0368207	-0.108603	-0.0352172	0.0402132	0.0501653	0.0243611	0.152648	0.0233818	0.0474295	0.0508535	0.138744	0.0285008	0.184399	-0.0702466	0.11932	0.0726832	0.0358626	-0.03592	0.037466	-0.110537	-0.0703237	-0.0603716	-0.0861758	0.0421111	-0.0871551	-0.0631074	-0.0596834	0.0282075	-0.122579	-0.0940785	0.0618197	0.0275329	-0.0427137	0.146853	-0.255739	-0.302409	-0.184296	0.029146	-0.0367106	-0.0224298	0.0318865	0.01086	-0.0114115	0.0362589	0.0271588	0.0277587	0.180256	-0.19291
Bt.10855.1.S1_at	RGS2	0.196919	0.363941	-0.119849	-0.111928	-0.121658	0.213854	-0.140605	-0.239801	-0.412775	-0.0241727	0.027714	-1.67233	-1.30825	-1.05653	-0.570447	-0.292035	-0.0951155	0.0719066	-0.411884	0.062169	-0.0497592	-0.0594888	0.276023	-0.0784363	-0.177632	-0.350606	0.0379963	0.089883	1.27229	-0.400043	-0.0359651	0.644404	-0.412125	0.0739569	-0.319864	-1.56408	-1.79778	0.0352197	0.555168	1.14558	1.42859	1.22255	1.30278	1.4446	1.74817	-1.07278	-1.20758	-0.58458
Bt.10856.1.S1_at	DIS3L	0.247252	0.114459	0.0848193	0.121674	0.159981	0.0856074	0.0621609	0.0821109	0.0369384	0.0911398	0.0661516	-0.0370758	-0.012323	-0.0461369	0.00126208	0.0203298	0.267582	0.134789	0.105149	-0.12323	-0.0015556	0.0367514	-0.0376224	-0.0610689	-0.0411189	-0.0862914	-0.03209	-0.0570782	-0.0737047	-0.11078	-0.0860276	0.0346481	-0.0114888	0.0359102	0.211303	0.157113	0.116762	0.0648799	0.0764556	0.0820602	-0.0681237	0.0966928	0.088518	0.104999	-0.0432423	-0.356396	-0.395592	-0.520288
Bt.10859.1.A1_at	CREBL2	0.26966	0.0785755	0.0417828	0.0120581	0.127068	0.0153707	-0.0190289	0.0574426	0.0232035	0.0205252	0.0257916	-0.17585	-0.189671	-0.227212	-0.022321	-0.152066	0.117594	-0.0734909	-0.110284	-0.0720517	-0.0599936	0.0550163	-0.056681	-0.0910806	-0.0146091	-0.0488482	-0.0515265	-0.0462601	0.0217121	-0.154137	-0.167959	0.139294	-0.0879182	0.116973	0.0948178	-0.121252	-0.213825	-0.0112144	0.0240661	0.0476656	0.0894321	0.202784	0.216463	0.165298	0.136273	-0.258706	-0.350576	-0.440061
Bt.1086.1.S1_at	EXOC7	-0.0939549	0.0143543	0.0402329	0.00589233	0.0606956	0.0350591	0.0887023	-0.00426841	0.0688666	0.00292967	0.0581866	0.184633	0.0346659	0.259388	0.195964	-0.027776	-0.121731	-0.0134217	0.0124569	-0.104793	-0.0989008	-0.0440975	-0.069734	-0.0160908	-0.109062	-0.0359265	-0.101863	-0.0466065	-0.25443	-0.0697971	-0.219764	-0.293933	-0.0345455	-0.097969	-0.101557	-0.0769131	-0.042239	0.00631631	-0.00807279	-0.0427175	0.0263855	-0.0508664	-0.019598	-0.0577891	-0.0314763	-0.0436918	-0.177938	-0.0781019
Bt.10867.1.S1_at	NFKBID	-0.0140324	0.00260412	0.21622	-0.0282923	0.0616748	0.0496308	0.0237663	-0.0701346	0.00314495	0.0665627	-0.00193573	0.184006	0.23267	-0.0379521	-0.0802776	0.233638	0.219605	0.236242	0.449858	-0.0371223	-0.0654146	0.0245526	0.0125086	-0.013356	-0.107257	-0.0339773	0.0294404	-0.039058	-0.267979	-0.0839735	-0.0353097	-0.076055	-0.114007	-0.156333	-0.269631	-0.315376	-0.296365	0.0342691	0.06104	0.0993777	-0.0965049	-0.0186518	0.0135183	0.0706355	-0.0506723	0.132172	0.234265	0.202185
Bt.10874.1.S1_at	MRI1	-0.057922	0.0375351	0.0182057	-0.00581541	0.0297906	0.0292211	-0.00489653	0.0116997	0.0213927	-0.011472	0.0158152	0.0109732	0.00464264	0.0170969	0.00338659	0.0708659	0.0129439	0.108401	0.0890716	-0.0268469	-0.0326623	0.00294364	0.00237415	-0.0317435	-0.0151472	-0.00545425	-0.0383189	-0.0110317	0.00327041	0.0142436	0.00791305	-0.0037347	0.0133622	-0.000348106	-0.030019	0.0595202	0.0797498	0.0150587	0.0217497	0.00734584	-0.0118458	-0.0185207	0.00568545	-0.0332748	-0.00728497	0.11857	0.140651	0.0950313
Bt.1088.1.S1_a_at	GIMAP7	-0.287052	-0.0325296	-0.151485	0.0899499	0.198632	-0.343905	0.488028	0.391501	0.228292	-0.217681	0.275804	-0.0720273	0.41008	0.267076	0.348821	-0.0129127	-0.299964	-0.0454423	-0.164398	-0.576453	-0.486503	-0.377821	-0.920358	-0.0884251	-0.184952	-0.34816	-0.794134	-0.300649	-0.474538	-0.546566	-0.0644582	-0.563594	-0.296518	-0.214773	-0.26716	-0.2891	-0.34314	0.501396	0.633692	0.466359	1.06295	0.861921	0.77272	0.47553	0.897563	0.0203132	-0.0423505	-0.033051
Bt.10885.1.A1_at	BAG2	-0.00194692	0.0364279	0.0565464	0.0385733	0.0277334	-0.00877445	-0.0140086	0.00228194	-0.0757977	-0.0457521	-0.0580959	-0.0324419	0.0154989	-0.0463496	0.00095561	0.0853795	0.0834326	0.121807	0.141926	-0.00785184	0.0307214	0.0198816	-0.0166263	-0.0218605	-0.0055699	-0.0836496	-0.053604	-0.0659478	0.109488	0.0770462	0.124987	0.0253665	-0.020983	0.0263222	-0.00187959	0.0747443	0.127386	0.0444219	0.0789226	0.183599	0.181366	0.253682	0.225457	0.224758	0.243838	0.118463	0.14152	0.12007
Bt.1089.1.A1_at	UBLCP1	-0.0111688	0.00715797	0.0344319	0.0750347	-0.100804	-0.082841	0.201444	-0.0193743	-0.0522912	-0.107791	-0.0439584	0.195219	0.00207905	0.0920685	-0.103842	-0.103156	-0.114324	-0.0959976	-0.0687237	-0.106457	-0.0314228	-0.207262	-0.189298	0.0949867	-0.125832	-0.158749	-0.214249	-0.150416	-0.164114	0.0311053	-0.162035	-0.0483658	0.0437027	-0.152207	0.000695333	0.171558	0.225923	0.0720378	0.0560154	0.141619	0.257399	0.139862	0.217356	0.123799	0.133323	0.150969	0.130198	-0.0480351
Bt.10890.1.S1_at	MED15	0.0404811	-0.113136	-0.0328059	0.0268732	0.0175864	0.0891001	-0.00333989	-0.0738532	0.0227725	0.0750066	0.014596	-0.0375615	0.0328099	-0.0119049	0.0369042	0.100124	0.140605	-0.0130119	0.0673185	-0.0441502	-0.017277	-0.0265638	0.0449499	-0.0474901	-0.118003	-0.0213777	0.0308564	-0.0295542	-0.00661486	-0.0441764	0.0261951	0.0146653	0.0027604	0.0515696	0.0992005	0.0925451	0.12325	0.0843141	0.0819885	0.152991	0.0724856	0.108322	0.200323	0.149976	0.12323	0.0851797	0.23602	0.0731772
Bt.10898.1.S1_at	SERINC2	-0.160301	-0.210545	-0.517662	0.0225037	0.0212935	0.0256527	0.129429	0.138764	0.200125	-0.00746779	0.257399	0.0210495	0.0432175	-0.0303819	-0.0179307	0.0508006	-0.1095	-0.159745	-0.466862	-0.0289927	-0.00648899	-0.0076992	-0.00334003	0.100436	0.109772	0.171133	-0.0364605	0.228406	0.00304701	0.0240965	0.0462645	0.0593019	0.02892	0.0413712	-0.205826	-0.456264	-0.589309	-0.163654	-0.26906	-0.38461	-0.409777	-0.373727	-0.393862	-0.53987	-0.488426	0.0411944	0.145268	-0.0405045
Bt.10901.1.A1_at	PEX5	-0.100791	-0.0802378	0.0139725	0.0666424	0.00713331	0.0386302	-0.0444751	0.0426571	0.104011	-0.0263196	0.0317953	0.00288777	0.00690961	0.0436963	0.044752	0.155277	0.0544864	0.0750397	0.16925	0.0801725	0.146815	0.0873058	0.118803	0.0356975	0.12283	0.184183	0.0538529	0.111968	-0.0284746	-0.0255869	-0.021565	-0.00285026	0.040846	0.0419018	-0.12427	-0.170561	-0.0293014	-0.00769231	-0.0628349	-0.115382	-0.229843	-0.128581	-0.0934551	-0.18606	-0.179512	0.0223324	-0.0046411	-0.0269942
Bt.10908.1.S1_at	PARVA	-0.0127593	-0.0116924	-0.0176094	0.0171034	0.00530239	-0.00322071	0.0191959	0.0496726	-0.00110675	0.0195048	-0.00403075	-0.123998	-0.139808	0.0174225	0.00941693	0.00958061	-0.00317873	-0.0021118	-0.00802876	-0.00586806	0.0112354	-0.00056567	-0.00908876	0.0133278	0.0438046	-0.0069748	0.0136368	-0.00989881	0.0431356	-0.0808626	-0.0966723	-0.00889204	0.00853049	0.000524896	2.51554e-05	-0.000249888	-0.0129083	-0.00744493	-0.0199915	-0.00219837	0.0102616	0.00562214	0.00303702	0.0145103	-0.0139481	-0.234355	-0.303234	-0.239522
Bt.10916.2.S1_at	NIPA2	-0.0386413	0.0541209	0.0473991	-0.211051	-0.0428708	-0.161771	-0.116311	-0.0451444	-0.118004	-0.11941	-0.148939	0.0891211	0.182148	-0.040732	0.0036729	0.0105668	-0.0280745	0.0646877	0.0579658	0.0769742	-0.134077	0.0341034	-0.0847973	-0.039337	0.0318298	-0.0410296	-0.0424354	-0.071965	-0.0479546	0.0411665	0.134193	-0.0237564	-0.0644884	-0.0200835	0.0120981	0.178475	0.123863	-0.19199	-0.0807586	-0.0639778	0.106792	0.0263065	-0.0259239	0.0409807	0.0588915	0.102835	0.12201	0.103487
Bt.10919.1.S1_at	ZDHHC13	0.13637	0.145634	0.146537	-0.0910234	0.000689322	-0.19598	-0.125174	-0.000645951	-0.0875521	-0.12809	-0.102612	0.0502987	0.215261	0.0253331	0.134871	-0.330033	-0.193663	-0.184399	-0.183496	-0.0587091	-0.149733	-0.0580198	-0.25469	-0.183883	-0.0593551	-0.146261	-0.186799	-0.161321	-0.210275	-0.159976	0.00498651	-0.0884774	-0.0631443	0.0463933	0.180819	0.24156	0.186922	-0.15094	0.000352465	-0.0328285	0.0207808	0.0438904	-0.0296896	0.0274415	-0.0548294	-0.104749	-0.0790575	-0.330941
Bt.10920.1.S1_at	TTC3	0.173831	0.0504667	-0.0577248	0.18205	0.130388	0.139005	-0.0875551	0.034989	0.0531754	0.0377085	-0.0983444	-0.10526	0.112265	0.0346364	0.180166	0.0279802	0.201811	0.0784469	-0.0297446	0.0954101	0.27746	0.225798	0.234415	0.00785497	0.130399	0.148585	0.133119	-0.00293435	-0.0498801	-0.155141	0.0623846	-0.0269802	0.00765624	0.153186	0.138677	0.0487504	0.0261332	0.076447	0.167101	0.0994066	-0.0827523	0.0459877	0.0845711	0.0812355	-0.0299373	-0.282818	-0.259067	-0.221589
Bt.10923.1.A1_at	SENP7	0.152629	0.0554565	0.0530329	-0.0296843	0.0732876	0.0043719	-0.00885889	0.0140604	0.0755629	0.0149741	-0.0229514	-0.0558018	0.0566897	0.0295853	0.118447	-0.0651842	0.0874451	-0.00972773	-0.0121513	0.0370665	0.00738229	0.110354	0.0414384	0.0282077	0.0511269	0.112629	0.0520406	0.0141151	-0.00893097	-0.0647328	0.0477588	0.00753204	0.0371173	0.125979	-0.00743047	-0.117116	-0.11386	0.00784849	0.0288906	0.00269295	-0.0771144	0.044118	0.006995	0.0333019	-0.0584159	-0.11185	-0.100253	-0.209428
Bt.10925.1.S1_at	MSRB2	-0.117241	0.152409	0.0580626	-0.0138917	0.00707421	-0.0435594	0.222878	0.189584	0.101713	0.0961608	0.305882	0.0528116	-0.0847752	0.0051517	-0.0352471	0.0789104	-0.0383302	0.23132	0.136973	-0.0796943	-0.093586	-0.0726201	-0.123254	0.143183	0.109889	0.0220184	0.0164665	0.226188	-0.00731351	0.0454981	-0.0920888	0.0602212	0.0653729	0.0249741	-0.151359	-0.002382	-0.0241231	-0.18777	-0.275413	-0.262731	-0.220707	-0.119984	-0.23718	-0.171284	-0.197376	-0.101231	-0.237754	-0.175127
Bt.10930.1.S1_at	ENSBTAG00000051573	0.094823	0.00655616	0.0453401	0.0372361	0.039348	0.0259507	-0.0137977	0.00444055	0.0362916	0.0233695	0.0111625	-0.0361266	0.000800993	0.00710525	0.0308484	-0.0368648	0.0579582	-0.0303086	0.00847532	0.00627934	0.0435154	0.0456273	0.03223	-0.00751833	0.0107199	0.0425709	0.0296489	0.0174418	-0.0046728	-0.0407994	-0.00387181	-0.00263381	0.00447144	0.0282146	0.0505647	-0.0209233	-0.0178405	0.010962	-0.00856075	-0.0146596	-0.0731712	0.00131409	0.00476596	0.0101225	-0.0624524	-0.121552	-0.121151	-0.119803
Bt.10934.1.A1_at	ZFYVE26	-0.027587	-0.0215772	0.0069546	0.0245011	0.0120913	0.00384897	-0.00377572	-0.0254157	-0.0249288	0.00434571	-0.00265233	-0.0197102	-0.0365772	0.0168203	0.0368443	0.0431831	0.0155961	0.0216059	0.0501377	-0.00786782	0.0166333	0.00422346	-0.00401885	-0.0116435	-0.0332835	-0.0327966	-0.00352211	-0.0105201	0.00577912	-0.0139311	-0.0307981	-0.0226319	-0.00581151	0.0142125	-0.0363919	-0.0156333	0.0129925	0.0281583	0.0287534	0.0331987	-0.0071935	0.0356659	0.05455	0.0696114	0.00182364	-0.114157	-0.114494	-0.0621228
Bt.10935.1.S1_at	TOLLIP	-0.0835948	-0.00695376	0.0559206	0.0512784	-0.0551873	-0.0282947	-0.0405905	-0.00920373	-0.0342409	-0.0144052	-0.0863181	-0.0647821	-0.00847971	-0.000575812	0.025208	0.178165	0.0945702	0.171211	0.234086	0.00965744	0.0609358	-0.0455299	-0.0186372	-0.030933	0.000453715	-0.0245834	-0.00474776	-0.0766607	-0.00167687	-0.066459	-0.0101566	0.0319667	0.0313909	0.0571747	-0.0928813	-0.0729159	0.00703944	0.0466912	0.0359477	0.00392558	-0.023761	-0.0337217	-0.00827097	-0.0173724	-0.0111832	-0.192761	-0.195204	-0.147029
Bt.1094.1.S1_at	NIPSNAP1	-0.25269	-0.12176	-0.0500311	0.053786	0.0734823	0.0488386	0.166817	0.0397308	0.410822	0.197705	0.436326	0.151842	0.0728447	0.0739202	0.115464	0.22942	-0.0232707	0.10766	0.179389	0.0198827	0.0736688	0.093365	0.0687213	0.1867	0.0596136	0.430704	0.217588	0.456209	-0.0357796	0.116062	0.0370651	-0.0089649	0.0649553	0.106499	-0.255656	-0.276792	-0.125196	0.0704987	-0.259952	-0.208534	-0.477778	-0.32447	-0.358326	-0.383016	-0.408276	0.306236	0.322059	0.161613
Bt.10942.1.S1_at	PPP1R18	-0.263639	0.0885895	0.186574	0.0392418	-0.0858464	0.0218009	0.242931	-0.138114	-0.205856	-0.0402498	0.00303316	0.171336	0.0741139	0.296599	0.224614	0.300037	0.0363981	0.388627	0.486611	-0.136809	-0.097567	-0.222655	-0.115008	0.106123	-0.274923	-0.342664	-0.177059	-0.133776	-0.195932	-0.0245957	-0.121818	-0.157839	0.138761	0.066775	-0.173338	0.20141	0.331271	0.187798	0.272288	0.387397	0.516557	0.422489	0.403071	0.36562	0.461098	0.390461	0.561754	0.452663
Bt.10947.1.S1_at	CCZ1	-0.0801495	0.0685814	0.0774084	0.113102	0.0794066	0.0548449	0.0100179	0.061065	0.0128607	0.0588707	-0.0235179	0.0501936	-0.00198759	-0.0192871	0.0222498	-0.0289313	-0.109081	0.0396501	0.0484771	-0.109351	0.003751	-0.0299445	-0.0545062	-0.0993332	-0.0482861	-0.0964904	-0.0504804	-0.132869	-0.0109521	0.0392415	-0.0129397	-0.0451184	-0.0644054	-0.0228686	-0.126106	0.0832532	0.121044	0.0816425	0.0881327	0.134929	0.182049	0.128653	0.10898	0.142344	0.0799095	0.113696	0.0710548	0.068564
Bt.10949.1.S1_at	SLC7A1	-0.0146177	0.0131193	-0.122075	0.0786956	-0.061377	0.0495377	-0.0103037	0.0167065	-0.129075	0.104778	-0.147565	-0.112359	0.0608799	0.114084	0.205258	0.0818798	0.067262	0.0949991	-0.0401953	-0.00572432	0.0729713	-0.0671013	0.0438133	-0.0160281	0.0109822	-0.134799	0.0990534	-0.153289	-0.132426	-0.244786	-0.0715466	-0.140761	-0.0266765	0.0644977	0.0740567	0.328044	0.271868	0.0690255	0.0629242	0.16666	0.195255	0.100647	0.120882	0.150622	0.153479	0.194683	0.299794	0.214944
Bt.10951.1.S1_at	CCDC51	-0.0880452	-0.00441273	0.00617978	0.00289444	0.0349879	-0.0108028	-0.0322413	0.015725	-0.019114	0.00148755	-0.0170804	0.0353388	0.0492271	0.0344972	0.020341	0.0816263	-0.00641895	0.0772135	0.087806	0.0108971	0.0137916	0.0458851	9.43716e-05	-0.0213441	0.0266222	-0.00821685	0.0123847	-0.0061833	-0.012864	0.0224748	0.0363631	-0.010206	0.0242912	0.010135	-0.0957398	-0.0604954	-0.0228418	0.0196126	0.0433027	0.0502194	0.048024	0.0797467	0.0645837	0.0627679	0.0428935	0.0929867	0.101503	0.066635
Bt.10954.2.S1_a_at	CD2	-0.336428	-0.217893	-0.277367	0.0377387	0.0118183	0.110243	0.205715	0.0713602	0.0718996	0.0353352	0.161115	-0.0697876	-0.212254	0.117159	-0.0618177	0.371095	0.0346665	0.153202	0.0937281	0.00707469	0.0448134	0.018893	0.117317	0.21279	0.0784348	0.0789742	0.0424099	0.168189	0.736133	0.666345	0.523879	0.53947	0.65663	0.477653	-0.185325	-0.458181	-0.555519	0.0832683	0.101498	0.172198	0.349808	0.188025	0.113581	0.103372	0.328545	0.25168	0.234874	0.0752966
Bt.10956.1.S1_at	PRRC2C	0.243949	0.00216473	-0.0393412	0.163208	0.201536	0.0700483	0.0154387	0.0847483	0.0954501	0.0827144	-0.0283394	-0.0520901	-0.00945939	-0.0126026	0.108776	-0.0287476	0.215202	-0.0265829	-0.0680888	-0.0400795	0.123128	0.161456	0.0299688	-0.0246408	0.0446688	0.0553706	0.0426349	-0.068419	-0.0587236	-0.110814	-0.068183	-0.010179	-0.0227816	0.0985975	0.337465	0.410567	0.263304	0.122129	0.187527	0.206611	0.123964	0.266953	0.318273	0.34917	0.194312	-0.326931	-0.316501	-0.448002
Bt.10959.1.A1_at	WDR70	-0.0706538	0.0247665	0.0852125	0.0180382	0.0358796	-0.018385	0.00924312	0.0343338	-0.025133	0.00532535	-0.0462757	0.0532982	0.0349602	-0.00527378	-0.0296574	0.034918	-0.0357358	0.0596845	0.12013	-0.0112673	0.00677094	0.0246123	-0.0296523	-0.00202415	0.0230666	-0.0364002	-0.00594192	-0.057543	-0.0291307	0.0241675	0.00582957	-0.0222987	-0.0275725	-0.0519561	-0.0685796	0.014755	0.0594806	0.0482324	0.0600788	0.0346901	0.0782531	0.0362894	0.0594672	0.0514805	0.0358243	0.113018	0.0912752	0.000510541
Bt.10960.1.A1_at	METTL9	-0.00094369	0.19397	0.0698721	0.11203	0.00883395	-0.00466228	0.14046	0.0138829	-0.131226	-0.133697	-0.0938172	-0.0491105	-0.0028261	-0.342691	-0.292532	-0.0459865	-0.0469302	0.147984	0.0238856	-0.0915998	0.0204301	-0.0827659	-0.0962621	0.0488607	-0.077717	-0.222826	-0.225296	-0.185417	0.15808	0.108969	0.155254	0.327498	-0.0151939	0.0349659	0.048759	0.392155	0.342789	-0.0289203	0.0132462	0.230589	0.404413	0.189742	0.205427	0.156071	0.300874	-0.0430758	0.144123	-0.254886
Bt.10962.1.S1_at	VCPIP1	-0.0891418	0.0531491	-0.0367064	0.0906581	0.0548014	-0.0190197	-0.0507602	-0.00180412	-0.0604546	0.109397	-0.037622	-0.0324955	0.0521523	0.0151142	0.209548	0.0280039	-0.061138	0.081153	-0.00870255	0.0609227	0.151581	0.115724	0.0419031	0.0101625	0.0591186	0.000468171	0.17032	0.0233007	-0.0309188	-0.0634142	0.0212335	-0.0364905	-0.0213763	0.173057	-0.0447969	-0.233981	-0.177056	0.112172	0.139529	0.153348	0.11495	0.191914	0.21451	0.333376	0.237256	-0.325297	-0.304945	-0.346061
Bt.10969.1.S1_at	ARL6IP1	-0.0359097	0.017675	-0.0280509	-0.0915877	-0.0839718	-0.0111721	-0.0616715	0.018907	0.00756011	0.0268602	-0.013468	-0.113651	-0.0128973	-0.0955753	-0.0155911	0.0411185	0.00520883	0.0587935	0.0130676	0.0573116	-0.0342761	-0.0266602	0.0461395	-0.00435996	0.0762186	0.0648717	0.0841718	0.0438436	0.043686	-0.0699649	0.0307886	0.0330629	-0.0625124	0.0174718	-0.0975656	-0.141172	-0.175451	0.0574484	-0.00328674	0.122068	0.197328	0.200983	0.161107	0.161241	0.172802	-0.204368	-0.133023	-0.202038
Bt.1097.1.S1_at	ENSBTAG00000052750	0.051373	0.0498678	0.00230949	0.0532108	0.106191	0.0602842	0.0430915	0.0505263	0.0169958	0.0273143	0.0175917	-0.0434982	0.00887036	-0.0048777	0.0287019	-0.0186362	0.0327368	0.0312316	-0.0163267	-0.0258602	0.0273506	0.0803303	0.034424	0.0172312	0.024666	-0.0088644	0.00145403	-0.00826849	-0.0314215	-0.0749197	-0.0225512	-0.0172705	-0.0221482	0.0114314	0.0033263	0.0202768	-0.0398416	0.0567107	0.058969	0.0361723	-0.0271066	0.040233	0.0211353	0.02237	0.00023723	-0.124929	-0.144269	-0.195943
Bt.10981.1.A1_a_at	POLR1E	-0.0857943	0.043563	0.0388941	0.0762809	0.0100287	0.0208635	-0.0047767	-0.0200383	-0.0449323	0.026439	-0.0318961	0.152811	0.11355	0.043177	0.0314426	0.0932684	0.00747408	0.136831	0.132163	0.0112192	0.0875001	0.0212479	0.0320827	0.00644251	-0.00881913	-0.033713	0.0376582	-0.0206769	-0.0372076	0.115604	0.0763428	0.00766733	0.0508443	0.0391099	-0.054461	0.0404388	0.0780412	0.00332892	-0.00319318	-0.0153008	-0.0573862	-0.0710072	-0.0443036	-0.0274802	-0.0597638	0.151571	0.135771	0.075001
Bt.10983.1.S1_at	AIF1L	0.102001	0.105966	0.100192	-0.126865	-0.165561	-0.102761	-0.336902	0.210903	0.343436	0.375567	0.548665	0.268683	0.0291036	0.121893	0.165239	-0.116318	-0.0143164	-0.0103521	-0.0161259	-0.539721	-0.666586	-0.705283	-0.642482	-0.876624	-0.328818	-0.196285	-0.164154	0.00894377	-0.200211	0.0684724	-0.171107	-0.172767	-0.0508749	-0.0075285	0.0682046	0.0528676	0.0652204	-0.406853	-0.294604	-0.773998	-1.00244	-0.809662	-0.372809	-1.0092	-0.888116	0.239565	0.0181637	0.0432674
Bt.10988.1.S1_at	USP25	0.186274	0.0693807	0.270092	0.0639106	0.0459349	-0.0332469	0.0301157	-0.0343233	-0.0629142	0.0765849	-0.0607836	0.0742299	0.0965198	0.130002	0.204546	-0.212404	-0.0261301	-0.143023	0.0576883	-0.0843903	-0.0204797	-0.0384554	-0.117637	-0.0542746	-0.118714	-0.147305	-0.00780537	-0.145174	-0.171229	-0.0969992	-0.0747093	-0.201547	-0.0715457	0.00299919	0.193526	0.202446	0.250477	0.0771494	0.125537	0.14947	0.29794	0.188854	0.229017	0.308312	0.268355	-0.020443	-0.0395526	-0.0960731
Bt.10990.1.S1_at	SPRYD4	-0.126943	-0.0184462	0.0153884	0.054738	0.0102368	0.0172699	0.00953516	0.0258913	0.0892672	0.0587855	0.0687634	0.0578481	0.0439457	-0.0141032	-0.000974911	0.0537779	-0.073165	0.0353317	0.0691663	-0.0537363	0.00100172	-0.0434996	-0.0364664	-0.0442012	-0.027845	0.0355309	0.00504919	0.0150271	-0.0269001	0.0309479	0.0170456	-0.0374025	-0.0515057	-0.0383774	-0.112245	0.0634841	0.0783919	-0.0124564	-0.0671487	-0.082156	-0.22155	-0.138091	-0.121444	-0.120097	-0.210183	0.0393589	0.00636001	0.0589031
Bt.10994.1.S1_at	PYGL	-0.200632	-0.494515	-0.696422	0.198402	-0.0365661	0.269264	0.0809543	-0.0278453	0.201233	0.267593	0.19581	-0.0613036	-0.0744631	-0.0187306	-0.0870253	-0.418179	-0.618811	-0.912694	-1.1146	-0.274485	-0.0760822	-0.311051	-0.00522042	-0.19353	-0.30233	-0.0732513	-0.00689149	-0.0786743	-0.175976	-0.23728	-0.250439	-0.267407	-0.286138	-0.354432	-0.31149	-0.851976	-1.00303	0.134698	-0.114455	0.0592054	-0.22426	-0.235057	-0.0521993	-0.123546	-0.194821	-0.146205	-0.164533	-0.00575959
Bt.10996.1.S1_at	GDPD2	-0.0593884	-0.0894443	-0.147873	0.00822612	0.0187606	0.0158543	0.069333	-0.0344399	0.0239836	0.0246702	-0.0029841	0.00506845	0.0297894	-0.0303169	-0.0579989	0.00171777	-0.0576706	-0.0877265	-0.146155	-0.0014207	0.00680542	0.0173399	0.0144336	0.0679123	-0.0358606	0.0225629	0.0232495	-0.0044048	-0.0205875	-0.015519	0.00920188	-0.160656	-0.190973	-0.218655	0.00935771	-0.033063	-0.0168114	0.018242	-0.0262697	-0.0279638	0.0187563	-0.0837861	-0.0123361	-0.00975433	-0.000212054	-0.00276859	0.0205674	-0.597504
Bt.10998.1.S1_at	VTN	-0.000743778	0.0385721	-0.0516143	-0.0331919	-0.00517275	-0.0259234	0.0767948	-0.0284041	-0.0240629	0.0220583	0.131513	-0.0355107	-0.0476754	-0.015093	-0.0556274	0.0227451	0.0220013	0.0613172	-0.0288692	-0.026779	-0.0599708	-0.0319517	-0.0527023	0.0500158	-0.0551831	-0.0508419	-0.00472065	0.104734	-0.00813503	-0.0436457	-0.0558104	-0.00463566	-0.0197286	-0.0602631	-0.0139436	0.031305	-0.0413265	0.00817888	0.00846115	-0.0292427	-0.0042158	-0.0629876	-0.0375526	-0.0663753	0.0330134	0.0857569	-0.0648193	0.0793998
Bt.11007.1.S1_at	HMGXB4	0.0251753	-0.113385	-0.188612	0.0651685	-0.0651992	-0.0558309	-0.01528	-0.112636	-0.0992674	-0.0505321	-0.102732	0.0454117	-0.0181926	0.044105	-0.0307623	-0.00118011	0.0239952	-0.114565	-0.189792	0.0154448	0.0806133	-0.0497545	-0.0403861	0.000164729	-0.0971916	-0.0838227	-0.0350873	-0.0872868	-0.0874725	-0.0420609	-0.105665	-0.054664	-0.010559	-0.0854263	0.0523468	-0.0417169	-0.101906	0.0535167	0.0338456	0.060005	0.0296941	0.03194	0.097863	0.135545	-0.0377146	-0.126914	-0.186046	0.0353131
Bt.11010.1.S1_at	ATP6V0D2	0.033848	-0.00177454	0.0245592	-0.0185905	-0.019944	-0.011757	0.0218142	-0.0120693	-0.0143102	-0.0194891	-0.0359843	0.344742	0.20072	0.136542	0.11108	-0.0209661	0.0128819	-0.0227407	0.00359303	0.0154597	-0.00313081	-0.00448427	0.0037027	0.0372739	0.00339042	0.00114955	-0.00402942	-0.0205246	-0.28595	0.0587924	-0.0852303	-0.106327	0.0302149	0.00475305	0.0593963	0.0166076	0.0355808	-0.0321878	-0.0215738	-0.0142893	-0.016907	-0.0334889	-0.00844387	-0.0182819	-0.0544401	0.263513	0.324235	0.0397018
Bt.11014.1.S1_at	CHCHD4	-0.0730475	0.113012	0.149646	0.0845145	0.0188806	0.0426084	-0.08107	-0.00541105	-0.00506665	0.0145974	-0.0655367	0.110213	0.129315	-0.0232119	-0.0679125	0.0355869	-0.0374606	0.148598	0.185233	0.00774134	0.0922559	0.026622	0.0503497	-0.0733286	0.00233029	0.00267469	0.0223387	-0.0577953	-0.0275261	0.0826866	0.101789	0.0472988	0.0240868	-0.0206138	-0.0129426	0.183445	0.266339	0.0775062	0.0634617	0.0253648	-0.0385267	-0.00602287	0.022736	-0.0288414	0.0181251	0.232458	0.278171	0.223363
Bt.11017.1.S1_at	SYNE2	0.119549	-0.145947	-0.299544	0.0800992	0.359523	0.0177972	0.0992129	0.19174	0.201441	0.10926	0.175293	-0.0905753	0.110929	0.364913	0.266309	-0.0530072	0.0665415	-0.198954	-0.352551	-0.123778	-0.0436792	0.235745	-0.105981	-0.0245654	0.0679619	0.0776626	-0.0145181	0.0515146	-0.0284559	-0.119031	0.0824727	-0.114235	0.250678	0.152075	0.0401412	-0.346734	-0.479378	0.0007909	0.114742	-0.0904397	-0.231558	0.102554	-0.0273861	0.0114745	-0.36985	-0.480856	-0.40423	-0.514784
Bt.11018.1.S1_at	FOSB	0.204941	0.160004	0.209756	0.0101033	-0.0235656	0.0400443	-0.0217643	0.0312433	0.0115288	0.00825187	-0.00037187	-0.0649192	0.018545	-0.147578	-0.124007	-0.264636	-0.0596948	-0.104632	-0.0548799	-0.0122503	-0.00214698	-0.0358159	0.027794	-0.0340146	0.018993	-0.000721511	-0.00399839	-0.0126221	-0.0300602	-0.0949795	-0.0115152	-0.0180273	-0.165605	-0.142034	-0.125049	-0.311295	-0.356422	0.00186637	-0.0356333	0.00596144	0.0175229	-0.010635	-0.00600752	-0.00668131	-0.0137211	0.0711139	0.0272834	0.0074949
Bt.11024.1.S1_at	SNRPB2	0.212596	0.116782	0.217417	0.0298147	0.0553462	0.0119772	-0.0504378	-0.045182	-0.0118483	0.0945773	-0.134575	0.055955	0.209359	-0.0675135	-0.0227087	-0.170496	0.0420994	-0.0537146	0.0469203	0.0730552	0.10287	0.128401	0.0850324	0.0226174	0.0278731	0.0612068	0.167632	-0.0615195	0.00312823	0.0590832	0.212487	0.0355126	-0.0320009	0.0128039	0.177775	0.277932	0.229681	-0.00560663	0.105005	0.14883	0.104722	0.0388191	0.123547	0.159171	0.0757472	0.276362	0.302951	0.217597
Bt.11025.1.A1_at	CAT	-0.140101	0.170037	-0.0235668	-0.126928	0.0465084	-0.0239057	0.0291722	0.0195913	0.120439	0.0712385	0.0765969	-0.0499409	-0.200301	0.0280791	0.087779	0.386187	0.246087	0.556225	0.362621	-0.0253879	-0.152316	0.0211205	-0.0492936	0.00378429	-0.00579659	0.0950513	0.0458506	0.051209	0.420981	0.37104	0.22068	0.350273	0.378352	0.438052	-0.256974	-0.277591	-0.206692	-0.0396171	-0.136087	-0.0301966	-0.0858676	-0.0322373	-0.0764492	-0.0392624	-0.062817	-0.296431	-0.512277	-0.374539
Bt.11028.1.S1_at	ELP4	-0.0142385	0.029957	0.054002	-0.031941	0.000352266	0.00165843	0.0137029	-0.0103921	-0.000609818	0.0224378	-0.0127999	0.0410449	0.0337914	0.000203732	-0.0177343	-0.00755984	-0.0217983	0.0223972	0.0464422	-0.0341098	-0.0660508	-0.0337575	-0.0324514	-0.0204069	-0.0445019	-0.0347196	-0.011672	-0.0469096	-0.0479889	-0.00694398	-0.0141975	-0.0141644	-0.0139607	-0.0318987	-0.00768677	0.0589685	0.0778958	-0.0350561	-0.000118908	-0.00698665	-0.0132658	-0.0362271	0.00508124	0.00377338	-0.0341381	0.0790919	0.0524513	0.0365981
Bt.11030.1.S1_at	OAF	-0.080297	-0.00905007	-0.0192628	0.0726112	0.00749396	0.0181687	-0.0596315	0.0571432	0.0831013	-0.124762	-0.0565192	-0.157538	-0.290582	0.0123266	-0.0924091	-0.137313	-0.21761	-0.146363	-0.156576	-0.107479	-0.0348678	-0.099985	-0.0893102	-0.16711	-0.0503357	-0.0243777	-0.232241	-0.163998	0.134627	-0.0229109	-0.155955	-0.0200626	-0.00773604	-0.112472	-0.0407946	-0.0434771	-0.0565456	0.0871784	-0.0199982	-0.176288	-0.196625	-0.119505	-0.137706	-0.286766	-0.234697	-0.0582728	-0.135011	0.120554
Bt.11034.1.S1_at	MID1IP1	-0.0625588	-0.0601184	-0.058555	-0.0581753	-0.115489	0.0623789	0.25649	0.25814	0.124592	0.204366	-0.359526	0.141908	0.0179247	0.0366767	0.0203308	0.103492	0.0409333	0.0433736	0.0449371	-0.0177638	-0.0759391	-0.133252	0.0446151	0.238726	0.240376	0.106828	0.186602	-0.37729	-0.0452856	0.0966223	-0.0273609	-0.026576	0.0101007	-0.00624526	-0.135161	-0.275447	-0.268714	-0.0802507	-0.414023	-0.260218	-0.275497	-0.0359618	-0.0232566	-0.209909	-0.429249	0.0804556	0.03566	-0.2573
Bt.11039.1.S1_at	QTRT1	-0.0278534	0.0214819	0.0552321	0.0108524	0.109637	-0.00612047	0.0137804	0.0466585	-0.00172883	-0.0114504	-0.00830923	0.0555454	0.0733282	0.00661873	-0.00746078	0.0661499	0.0382965	0.0876318	0.121382	-0.0398937	-0.0290413	0.0697433	-0.0460142	-0.0261133	0.00676479	-0.0416225	-0.0513441	-0.0482029	-0.0327128	0.0228326	0.0406153	-0.0176158	-0.0109971	-0.0250766	0.063815	0.160021	0.166838	-0.0123732	0.0868303	-0.0226424	0.0165944	-0.0177315	0.0105339	-0.0261614	0.0140321	0.0919396	0.112585	0.0603533
Bt.11041.1.S1_at	IKZF5	0.269632	0.145518	0.209489	-0.0450654	0.042593	-0.0308086	0.0073298	0.0144427	0.0184543	0.094438	-0.00606102	0.105872	0.127742	-0.0113409	0.052897	-0.260905	0.00872655	-0.115388	-0.0514165	-0.0485715	-0.0936369	-0.00597852	-0.0793801	-0.0412417	-0.0341289	-0.0301172	0.0458665	-0.0546325	-0.113872	-0.00799941	0.0138705	-0.0210337	-0.0323746	0.0318633	0.134077	0.159183	0.0937672	-0.0587984	-0.0364246	-0.0346701	0.0157876	0.0255	0.0960818	0.1469	0.0546884	-0.14178	-0.14822	-0.346183
Bt.11045.1.S1_at	RC3H2	0.018417	0.0283006	0.0117125	-0.0294071	-0.0102567	-0.0297923	-0.0196616	-0.000200718	-0.0123238	-0.0244316	-0.0417133	-0.0760842	-0.0295591	0.0025347	-0.0303623	-0.0305629	-0.0121459	-0.00226236	-0.0188504	0.0023373	-0.0270698	-0.00791936	-0.027455	-0.0173243	0.00213658	-0.00998654	-0.0220943	-0.039376	0.034479	-0.0416052	0.00491998	0.000882694	0.0034174	-0.0294796	0.0282338	0.0291787	0.00944427	-0.0222212	0.00865696	-0.000531365	0.0788428	0.016148	0.0227907	0.00616869	0.0602911	0.0436204	0.059526	0.098882
Bt.11047.1.S1_at	NSD1	0.0366512	0.00268516	0.022095	0.0442129	-0.011853	-0.0251057	0.0153125	0.0258266	-0.0671792	-0.0305845	-0.0561368	-0.0055494	-0.0111753	0.03426	0.0160533	-0.0248948	0.0117563	-0.0222097	-0.00279981	-0.0227308	0.0214822	-0.0345838	-0.0478364	-0.00741828	0.00309578	-0.08991	-0.0533153	-0.0788676	-0.0233003	-0.0288497	-0.0344756	-0.0554281	-0.0211681	-0.0393748	0.040442	0.0275167	0.0577776	0.0294472	0.0517705	0.0283702	0.0228556	0.0678948	0.022747	0.0502253	-0.0099223	0.034199	0.0443419	0.0754074
Bt.11050.2.S1_at	ENSBTAG00000025756	0.191369	0.0411787	0.169868	-0.100191	0.0825213	-0.0019927	0.0424545	-0.0383024	-0.0561413	0.0146502	0.014232	0.0823237	0.202635	0.0836335	0.143621	-0.134125	0.0572439	-0.0929459	0.0357432	-0.0433924	-0.143583	0.0391289	-0.0453851	-0.000937917	-0.0816948	-0.0995337	-0.0287422	-0.0291604	-0.120078	-0.0377546	0.082557	-0.14579	-0.0621568	-0.002169	0.227808	0.23945	0.176133	-0.083873	0.109141	0.0542585	0.0726139	0.01983	0.0906318	0.0732289	0.0700569	-0.0331615	0.0326792	0.0293822
Bt.11057.1.S1_at	SHISA3	-0.0744186	-0.116743	-0.0947459	-0.00959081	0.0267091	0.0106348	0.00372912	0.0328967	-0.0329919	-0.00512446	0.0208593	0.376168	0.104441	0.210089	-0.00282705	0.10028	0.0258618	-0.0164621	0.00553457	-0.0118996	-0.0214904	0.0148094	-0.00126485	-0.0081705	0.0209971	-0.0448915	-0.0170241	0.00895965	-0.453834	-0.0776666	-0.349394	-0.179248	0.0308413	-0.182075	-0.0778415	-0.0735414	-0.0807005	-0.00366588	0.00474298	9.83617e-05	0.00613516	-0.00515281	-0.0463405	-0.0215201	0.02636	-0.245687	-0.483603	0.2884
Bt.11058.1.A1_at	PDP1	0.227423	-0.00411745	0.115948	0.0857995	0.190501	0.0950215	0.156111	0.029846	0.153285	0.142786	-0.0560829	-0.0559429	0.00470699	-0.166574	-0.110139	-0.226717	0.000706499	-0.230834	-0.110769	-0.0849683	0.000831226	0.105533	0.0100532	0.0711426	-0.0551222	0.0683171	0.0578177	-0.141051	-0.17127	-0.227213	-0.166563	-0.0231556	-0.18973	-0.133294	-0.100334	-0.217646	-0.249749	0.0948412	0.146042	0.131635	0.20195	0.0159041	0.0992945	0.130758	0.0738937	-0.19415	-0.299611	-0.366088
Bt.11059.1.S1_at	RBM5	0.162994	0.108927	-0.0289316	0.150386	0.0947454	0.118268	0.0688544	0.0280305	0.128953	0.0735296	0.117617	-0.0395599	0.0944466	0.0824248	0.222642	0.0193428	0.182337	0.12827	-0.0095888	-0.0239692	0.126417	0.0707762	0.0942986	0.0448853	0.00406137	0.104984	0.0495605	0.0936483	0.018494	-0.0210659	0.112941	-0.0317055	0.0507193	0.190937	0.272906	0.380469	0.315265	0.0638121	0.0463205	0.08063	0.0743665	0.00348811	0.153856	0.186593	0.199956	-0.294735	-0.216097	-0.218972
Bt.11060.1.S1_at	SERINC3	-0.0322796	-0.095362	-0.0926251	0.00802035	-0.00797672	-0.00828205	-0.031239	0.0289385	-0.00150878	-0.0477305	-0.0202479	-0.057443	-0.0972392	-0.0511613	0.105517	0.0172026	-0.0150771	-0.0781594	-0.0754226	-0.013966	-0.00594564	-0.0219427	-0.022248	-0.045205	0.0149725	-0.0154748	-0.0616965	-0.0342139	0.0136911	-0.0437519	-0.0835481	0.0493157	-0.00184558	0.154833	-0.0567077	-0.144898	-0.166916	-0.00104091	0.013949	0.0102484	0.067627	0.0397416	0.0671053	0.0456762	0.0863141	-0.0341481	-0.0826477	-0.223345
Bt.11061.1.S1_at	TNC	-0.0569379	0.0548528	0.00496481	0.374892	-0.0726741	-0.644302	-0.0559387	-0.0178795	-0.606981	-0.671116	-0.214784	-0.134177	-0.725752	-0.153604	0.102146	-0.0854772	-0.142415	-0.0306244	-0.0805124	-0.282406	0.0924858	-0.35508	-0.926708	-0.338344	-0.300285	-0.889387	-0.953522	-0.497189	-0.0927278	-0.226905	-0.81848	0.12583	-0.0277742	0.227976	-0.0405398	0.0367715	-0.0145047	0.0394587	0.106199	-0.341013	0.39153	-0.0547396	-0.376275	-0.401931	-0.0801535	-1.48197	-2.13007	-1.14127
Bt.11073.1.S1_at	PRXL2C	0.139062	0.0635147	0.1118	0.0682033	0.0851348	-0.142329	0.0261626	-0.070097	0.0702625	-0.169097	0.05343	-0.252609	-0.240108	-0.0827762	-0.0767243	0.147699	0.286761	0.211214	0.259499	0.156968	0.225171	0.242103	0.0146394	0.183131	0.0868712	0.227231	-0.0121294	0.210398	0.289457	0.0368471	0.0493489	0.312192	0.229416	0.235468	0.0566231	-0.0976974	-0.0610103	-0.00155472	0.0526077	-0.0932434	-0.126277	-0.0604216	0.037607	-0.0322178	-0.210871	-0.467629	-0.582729	-0.314599
Bt.11078.1.S1_a_at	AKR7A2	-0.0391207	0.0598976	0.167232	-0.172624	-0.000254206	-0.00466213	0.12821	0.0379156	0.063743	0.0173427	0.0959917	-0.0363662	-0.136058	-0.0164056	-0.0671262	0.0693841	0.0302635	0.129282	0.236616	-0.14051	-0.313134	-0.140764	-0.145172	-0.0122993	-0.102594	-0.0767666	-0.123167	-0.044518	0.0429583	0.0065921	-0.0931	0.0199728	0.00356725	-0.0471534	-0.00932828	-0.0491039	0.0421744	-0.139869	-0.131325	-0.145372	-0.131144	-0.111494	-0.158583	-0.199337	-0.183593	0.0027157	-0.0552104	0.0419995
Bt.11080.1.S1_at	IL2RG	-0.288766	-0.0175044	-0.0441996	0.0839477	-0.113493	-0.127673	0.131042	-0.0783798	-0.21578	-0.030367	0.0607676	-0.206041	-0.106192	0.0848924	0.01673	0.28397	-0.00479583	0.266465	0.23977	-0.108457	-0.024509	-0.22195	-0.236129	0.0225856	-0.186837	-0.324237	-0.138824	-0.0476892	0.0567547	-0.149286	-0.0494374	-0.14175	-0.0568573	-0.12502	-0.248964	-0.0414081	0.0247604	0.318727	0.306152	0.471092	0.847814	0.603914	0.46117	0.555358	0.912051	0.0642035	0.151054	0.299095
Bt.11082.1.S1_at	CCDC167	-0.393916	0.0486789	0.059424	0.169403	0.0464054	0.0464806	-0.0550301	0.136253	-0.0467239	0.0345841	0.0118873	0.276721	0.384952	0.200032	0.293877	0.260768	-0.133148	0.309447	0.320192	0.0702219	0.239625	0.116627	0.116703	0.0151919	0.206475	0.023498	0.104806	0.0821093	-0.0378031	0.238917	0.347149	-0.119781	0.0802505	0.174095	-0.352824	-0.138536	-0.0680663	0.160021	0.16249	0.016639	-0.0316574	0.072985	-0.226669	-0.132532	-0.172192	0.828727	0.959495	0.976708
Bt.11085.1.S1_at	BSDC1	-0.0458338	-0.0830026	-0.109302	0.0025556	0.0134073	0.0886509	0.035589	-0.0166557	0.0854462	0.0683753	0.0807773	0.00362968	-0.00857069	0.0153688	0.0267423	-0.0339821	-0.0798159	-0.116985	-0.143284	-0.0675917	-0.0650361	-0.0541844	0.0210592	-0.0320026	-0.0842474	0.0178545	0.000783613	0.0131856	-0.0522251	-0.0485955	-0.0607958	-0.0457853	-0.0304166	-0.019043	-0.0113523	-0.0213173	0.00478361	0.00918589	-0.0429273	-0.0404308	-0.127009	-0.0877083	-0.00278412	-0.0896511	-0.119264	-0.0431286	-0.014654	0.0806079
Bt.11088.1.S1_a_at	ADGRE5	-0.563334	-0.334095	-0.338639	-0.201443	-0.140041	-0.0129033	0.183226	-0.241436	-0.0316809	-0.137086	-0.00484728	-0.674752	-0.609452	-0.50028	-0.332212	0.420068	-0.143266	0.0859734	0.0814291	0.0386947	-0.162749	-0.101347	0.0257913	0.22192	-0.202741	0.0070138	-0.0983916	0.0338474	0.530587	-0.144165	-0.0788651	0.337798	-0.162482	0.00558552	-0.600729	-0.651496	-0.675374	-0.0826224	0.121551	0.668078	1.42111	1.07835	1.20258	1.12051	1.53896	-0.452211	-0.465623	-0.0909935
Bt.11102.1.A1_at	SRSF6	0.277408	0.231551	0.316403	0.0180409	0.134089	0.0386504	0.112962	-0.0532398	0.246274	0.172181	0.180484	0.0280127	0.078994	0.0203594	-0.0181203	-0.119589	0.15782	0.111963	0.196814	-0.0766865	-0.0586456	0.0574024	-0.0380361	0.036275	-0.129926	0.169587	0.0954941	0.103797	-0.0496888	-0.0216762	0.0293052	-0.0119083	0.0084511	-0.0300286	0.133592	0.269556	0.230388	0.0640182	0.0160829	-0.018111	-0.10822	-0.155759	0.0837697	-0.0353703	0.0755537	-0.12831	-0.150437	-0.324771
Bt.11103.2.S1_at	RASIP1	-0.0269516	0.0210664	-0.0245984	0.0327351	-0.0180574	-0.0222484	0.0164895	0.010442	-0.00997433	0.0195126	0.0124601	-0.121295	-0.176324	-0.0031718	-0.011983	0.00769497	-0.0192566	0.0287614	-0.0169034	0.00188632	0.0346215	-0.0161711	-0.0203621	0.0183758	0.0123284	-0.00808801	0.021399	0.0143464	0.0997061	-0.0215885	-0.0766174	0.00450624	0.00133444	-0.0074768	-0.0253589	-0.00801827	-0.00672456	0.0479088	0.0182846	0.00444186	0.0363466	0.0470638	0.0190396	0.0294471	0.0344543	-0.21813	-0.301874	-0.123682
Bt.11105.1.S1_at	ZNF638	0.184497	0.0668115	-0.0799397	0.0221225	-0.0116	0.0163888	-0.0474169	-0.0583948	-0.0712753	-0.0363453	-0.0938258	-0.0367212	-0.0295239	-0.051051	-0.000785153	-0.0880416	0.0964558	-0.02123	-0.167981	0.0421419	0.0642643	0.0305419	0.0585307	-0.00527504	-0.0162529	-0.0291334	0.00579664	-0.0516839	0.0383209	0.00159969	0.00879705	0.0638549	0.0128039	0.0630698	0.180677	0.146572	-0.024728	0.0265948	0.0527946	0.0313092	0.0324145	0.0235053	0.0490418	0.0712845	0.0139226	-0.0551896	-0.0107493	-0.184743
Bt.11109.1.S1_at	bta-mir-221	0.123977	-0.0315885	0.0772501	-0.0157067	-0.0206193	-0.0145373	0.00831957	0.00144275	0.00143251	0.0221743	-0.00549669	0.142178	0.230169	-0.032419	0.00850638	-0.0379777	0.0859996	-0.0695662	0.0392724	5.62263e-05	-0.0156505	-0.0205631	-0.0144811	0.00837579	0.00149897	0.00148873	0.0222305	-0.00544046	-0.026198	0.11598	0.203971	0.0529013	0.0204822	0.0614077	0.116539	0.00230186	0.0402462	0.0100781	-0.00540915	0.0218972	0.0225187	0.0358084	0.0274947	0.0371917	0.034752	0.166879	0.21695	0.0486505
Bt.11114.1.S1_at	EXOC3	-0.0584466	-0.0700351	0.0200416	0.0656346	0.0697806	0.0817697	0.0316254	-0.0742794	0.0143556	0.0249729	0.0407641	0.0229212	0.0504887	0.0671949	0.0266595	0.0134513	-0.0449952	-0.0565837	0.033493	-0.0658247	-0.000190129	0.00395586	0.015945	-0.0341993	-0.140104	-0.0514692	-0.0408518	-0.0250606	-0.0333881	-0.0104669	0.0171005	-0.0970982	-0.0299033	-0.0704387	-0.035998	0.00537997	0.0525821	0.0452887	0.0034726	0.0665728	0.0475249	-0.0101983	0.0575206	0.0413512	0.0844106	-0.0786593	0.0524302	0.0124563
Bt.11126.1.S1_at	LCAT	-0.012349	0.323961	0.426319	0.0911676	0.200582	0.0935258	0.307017	-0.0658344	0.206596	0.129915	0.299725	-0.0716324	-0.10222	-0.0588114	0.0422401	0.169736	0.157387	0.493698	0.596055	-0.227615	-0.136448	-0.0270335	-0.13409	0.0794013	-0.29345	-0.0210196	-0.0977004	0.0721097	0.108874	0.0372415	0.00665344	0.0853023	0.0264909	0.127542	0.176849	0.923336	1.07714	0.00392105	-0.0126787	-0.0208997	-0.0993709	-0.280848	-0.0855177	-0.111542	0.0131875	-0.107672	-0.180704	-0.0242775
Bt.11128.1.S1_at	ACACB	-0.23855	0.141273	0.361642	0.0108104	0.0240044	-0.112208	0.133152	0.115946	-0.00951521	-0.114426	0.0110926	0.428594	0.287025	0.191796	0.0392508	0.270262	0.0317113	0.411535	0.631903	-0.262594	-0.251784	-0.23859	-0.374802	-0.129443	-0.146648	-0.272109	-0.377021	-0.251502	-0.334389	0.0942049	-0.0473641	-0.222469	-0.0306733	-0.183218	-0.082754	0.347376	0.444471	-0.0190722	0.10715	0.044736	0.360748	0.249529	0.126922	-0.0205182	0.100319	0.640932	0.665818	0.432106
Bt.11129.1.S1_at	MCM3	-0.301793	-0.095507	-0.157393	0.129883	0.023724	-0.0850408	0.11167	1.02977e-05	-0.121659	-0.163137	-0.102183	0.548263	0.638366	0.331498	0.323734	0.155963	-0.14583	0.0604561	-0.00142989	-0.00499027	0.124892	0.0187337	-0.0900311	0.10668	-0.00497998	-0.126649	-0.168127	-0.107174	-0.280179	0.268084	0.358187	-0.323417	0.00808133	0.000317054	-0.107719	-0.0990516	-0.188558	0.207634	0.554697	0.596184	0.908056	0.455936	0.362827	0.299579	0.395626	1.11483	1.46618	1.27346
Bt.11130.1.S1_at	DNMT1	-0.142088	-0.083343	-0.145156	0.0415012	-0.172967	-0.257335	-0.0531989	-0.248408	-0.439919	-0.189129	-0.229019	0.246715	0.226594	0.28887	0.113811	0.0851358	-0.0569527	0.00179284	-0.0600203	-0.0699095	-0.0284082	-0.242876	-0.327245	-0.123108	-0.318317	-0.509828	-0.259039	-0.298929	-0.198514	0.0482011	0.0280792	-0.310962	-0.0220923	-0.197151	0.0208884	0.00410946	-0.0418733	0.126686	0.405351	0.466807	0.65353	0.426364	0.372271	0.408682	0.384488	0.389262	0.492453	0.713916
Bt.11133.1.S1_at	USE1	-0.032934	-0.0252529	0.062009	-0.0172606	0.134571	0.0131297	0.0592847	-0.038786	0.0350485	-0.0119562	-0.031864	0.139684	-0.0464438	0.0743703	-0.0547969	0.094557	0.0616231	0.0693041	0.156566	0.0941508	0.0768902	0.228722	0.10728	0.153436	0.0553648	0.129199	0.0821946	0.0622868	0.0596664	0.19935	0.0132226	0.0629572	0.137328	0.00816032	-0.0231402	-0.000140908	0.0678868	0.000375465	0.0806688	-0.0516763	-0.00834583	-0.0775457	-0.0116692	-0.0788186	-0.0667144	0.214673	0.115651	0.242324
Bt.11135.1.S1_at	MPV17	-0.0325554	0.040681	0.15976	-0.105185	0.0487252	0.0356655	-0.0117678	0.0170948	0.0729939	-0.0348995	-0.0874603	0.164454	0.0278459	0.0310086	-0.0694476	0.00225502	-0.0303004	0.042936	0.162015	0.0156688	-0.0895161	0.0643941	0.0513344	0.00390102	0.0327637	0.0886627	-0.0192306	-0.0717914	0.0155038	0.179957	0.0433496	-0.000652564	0.0303561	-0.0701002	0.0418796	0.0661464	0.0980958	-0.102629	-0.0546881	-0.105925	-0.131916	-0.0704652	-0.156249	-0.183644	-0.205811	0.409417	0.37155	0.465281
Bt.11138.1.S1_at	POLR2F	-0.120022	0.0836653	0.107648	0.0967282	0.0347857	0.0435804	-0.0211892	0.0732878	-0.016189	0.0209041	-0.0098623	0.194665	0.160148	0.00933427	0.00616321	0.0618724	-0.0581494	0.145538	0.16952	-0.0500906	0.0466375	-0.0153049	-0.00651028	-0.0712798	0.0231972	-0.0662796	-0.0291865	-0.0599529	-0.0147035	0.179961	0.145445	-0.005936	0.00339827	0.000227209	-0.108935	0.00455453	0.0850201	0.0632251	0.135302	0.0946831	0.102916	0.0363026	0.0656	0.0433216	0.0923313	0.519515	0.530867	0.466215
Bt.11142.1.S1_at	EGFL7	-0.0461672	-0.00339409	-0.0465026	-0.0217468	-0.017337	-0.0117731	0.0270308	-0.0356344	0.00203541	0.00769208	-0.00491623	-0.0481628	-0.168448	-0.00732779	-0.0414784	0.0101901	-0.035977	0.00679606	-0.0363124	-0.00384607	-0.0255928	-0.0211831	-0.0156192	0.0231848	-0.0394805	-0.00181066	0.00384601	-0.0087623	0.0460048	-0.00215797	-0.122443	0.0235914	0.0162636	-0.0178871	-0.0218643	-0.0138021	-0.0118914	-0.00888686	-0.020982	-0.0385811	-0.0118442	-0.045539	-0.00377774	-0.0317935	-0.0388326	-0.0522984	-0.128588	-0.016734
Bt.11145.1.S1_at	SFXN3	-0.0323967	-0.123861	-0.0575178	0.00352606	-0.0367876	-0.00891683	-0.0136618	-0.0198864	-0.0359699	-0.0459685	-0.0210694	-0.0439308	-0.0476606	0.00467889	-0.00867817	-0.00679848	-0.0391952	-0.130659	-0.0643163	-0.00762597	-0.00409991	-0.0444136	-0.0165428	-0.0212877	-0.0275123	-0.0435958	-0.0535945	-0.0286954	-0.00430289	-0.0482337	-0.0519634	-0.0338348	-0.0291559	-0.0425129	-0.127174	-0.220075	-0.199976	0.00343089	-0.029659	0.0423657	0.0508327	0.0213232	0.0146755	0.00804816	0.0297324	-0.00576205	-0.044342	0.00493442
Bt.11149.1.S1_at	VIM	-0.0882936	-0.343643	-0.308196	-0.0524806	-0.144963	-0.13174	0.370803	0.0471427	-0.13276	0.0440989	0.120827	-0.223083	-0.0621147	0.0795865	0.0764405	-0.254661	-0.342954	-0.598303	-0.562857	-0.288397	-0.340877	-0.43336	-0.420137	0.0824068	-0.241254	-0.421157	-0.244298	-0.16757	-0.0748376	-0.297921	-0.136952	0.0551003	0.134687	0.131541	-0.37081	-0.665221	-0.728506	0.0498853	0.104939	0.590966	1.21616	0.758391	0.768627	0.843965	1.02978	-0.251341	-0.25065	-0.684051
Bt.11150.1.S1_at	JMY	0.129543	-0.0970588	-0.150963	0.0265177	-0.0275482	-0.0692111	-0.0609763	0.00264274	0.0732882	0.0821661	-0.0113993	-0.235524	-0.209016	-0.0705849	-0.0867649	0.0039228	0.133466	-0.093136	-0.14704	0.0567193	0.0832369	0.029171	-0.0124918	-0.00425708	0.059362	0.130007	0.138885	0.04532	0.129978	-0.105546	-0.0790379	0.112646	0.042061	0.025881	0.151831	-0.00209894	-0.0271145	0.0302699	-0.0193145	-0.0433137	-0.139231	0.00957416	0.0510889	0.0906976	-0.0799152	-0.576066	-0.598702	-0.379646
Bt.11151.1.S1_at	VSIR	-0.0802396	-0.0725562	-0.049326	0.11479	0.0506515	0.0119668	0.0686954	-0.0717638	0.0398985	0.0195798	0.0163537	-0.150952	-0.188236	-0.104629	-0.106096	0.0694881	-0.0107516	-0.00306808	0.020162	-0.0285212	0.0862692	0.0221303	-0.0165544	0.0401742	-0.100285	0.0113773	-0.0089414	-0.0121676	0.113807	-0.037145	-0.074429	0.0809477	-0.0236812	-0.0251486	-0.222742	-0.427735	-0.377877	0.146716	0.14404	0.189832	0.323057	0.28997	0.381133	0.355782	0.338908	-0.159432	-0.199758	-0.164959
Bt.11152.1.S1_at	C7H19orf67	-0.0371744	-0.0886126	-0.0708931	0.0983187	0.041769	-0.0353337	0.00964179	-0.0312735	-0.0644384	-0.00894527	-0.0659715	-0.0312386	0.0209528	0.00887373	0.0180779	0.00802164	-0.0291527	-0.080591	-0.0628714	-0.113315	-0.0149965	-0.0715462	-0.148649	-0.103673	-0.144589	-0.177754	-0.12226	-0.179287	-0.19804	-0.229278	-0.177087	-0.179153	-0.17028	-0.161076	-0.105637	-0.0609191	0.0256556	0.129972	0.205198	0.247751	0.149653	0.194593	0.246931	0.237369	0.140861	0.070189	0.22563	0.128179
Bt.11156.1.S1_at	BBLN	0.0021116	-0.0631387	0.0309149	0.101854	0.0176387	-0.146369	-0.0104519	-0.0712267	-0.260098	-0.280905	-0.182388	0.0414467	0.0145507	-0.0032999	0.0789883	0.0547815	0.0568931	-0.0083572	0.0856964	-0.0678725	0.0339811	-0.0502337	-0.214242	-0.0783243	-0.139099	-0.327971	-0.348777	-0.25026	-0.132656	-0.0912097	-0.118106	-0.120414	-0.123714	-0.0414259	-0.0865289	-0.205854	-0.137699	-0.0565816	0.113306	0.0721471	0.275968	0.0736588	0.00612465	0.0170166	0.0484141	0.48259	0.445536	0.466994
Bt.11159.1.S1_at	JUN	0.34901	-0.144263	0.0302975	0.185262	0.0641876	-0.207035	-0.032156	-0.167517	-0.365345	-0.110589	-0.386814	-0.710156	-0.522702	-0.175383	-0.333782	-0.146493	0.202517	-0.290756	-0.116196	-0.0166482	0.168614	0.0475394	-0.223683	-0.0488043	-0.184166	-0.381993	-0.127237	-0.403463	-0.00599353	-0.71615	-0.528695	-0.0985328	-0.273916	-0.432315	-0.0655983	-0.293887	-0.357641	0.00368891	0.378414	0.441178	0.900606	0.33542	0.441922	0.723718	0.726408	-0.640474	-0.668544	-0.42797
Bt.11160.1.S1_at	CASP2	-0.183832	-0.0542394	-0.0630719	0.0222014	0.0536378	-0.0807239	0.0318337	-0.027733	-0.0206302	-0.0369596	-0.074202	-0.00857005	0.0234286	0.0750743	0.104623	0.110621	-0.0732111	0.0563816	0.0475491	0.0146446	0.036846	0.0682824	-0.0660793	0.0464783	-0.0130884	-0.00598562	-0.022315	-0.0595574	0.00203238	-0.00653767	0.025461	-0.0905748	-0.0155006	0.0140484	-0.0867091	0.0359477	0.0488682	0.0769485	0.232583	0.169694	0.224555	0.159357	0.174452	0.122642	0.0752148	0.0720797	0.151804	0.37234
Bt.11161.1.S1_at	UBE2N	-0.111189	-0.0703479	-0.0766435	0.0196672	0.0073559	-0.0152995	-0.0478084	-0.0323102	-0.10685	-0.0624116	-0.0957632	0.111255	0.169798	-0.0640679	-0.0416249	0.1245	0.013311	0.0541523	0.0478567	0.0153339	0.0350011	0.0226897	3.43141e-05	-0.0324745	-0.0169763	-0.0915159	-0.0470778	-0.0804293	-0.0592645	0.0519905	0.110533	0.0414053	-0.0226626	-0.000219566	-0.0738087	0.0148724	-0.00430974	0.0671216	0.164591	0.156026	0.158114	0.0706429	0.0813021	0.0917278	0.150308	0.285108	0.307936	0.0837156
Bt.11164.1.S1_at	FGD2	0.044044	0.312855	0.398983	0.100941	0.146468	0.153946	0.243246	0.118061	0.194642	0.251029	0.298865	0.00896591	-0.0516011	0.241361	0.500164	0.0612076	0.105252	0.374062	0.460191	-0.169613	-0.0686717	-0.0231445	-0.0156669	0.0736331	-0.0515522	0.0250295	0.0814166	0.129252	-0.00239208	0.00657383	-0.0539932	-0.159339	0.0820212	0.340825	-0.00428287	0.436126	0.556847	0.174341	0.0818336	0.365144	0.531759	0.580015	0.722476	0.707698	0.54529	-0.140277	-0.0960488	-0.0223437
Bt.11165.1.S1_at	CKAP5	-0.161402	-0.0692814	-0.098262	0.110418	0.00709417	0.0246878	0.0293932	0.0454276	-0.131376	-0.00951652	0.00452875	0.231399	0.342423	0.118236	0.217941	0.1649	0.00349738	0.0956184	0.0666379	0.0180979	0.128516	0.0251921	0.0427858	0.0474912	0.0635255	-0.113278	0.00858142	0.0226267	-0.169137	0.0622616	0.173286	-0.170683	-0.0524471	0.0472582	-0.0138422	0.212048	0.166396	0.126166	0.349908	0.483949	0.566933	0.407289	0.420342	0.385645	0.380833	0.429133	0.602566	0.617566
Bt.11167.1.S1_at	GLRX5	-0.0947139	0.104343	0.198184	-0.117351	0.10374	-0.218955	0.0587375	0.153247	0.263175	-0.00417991	0.0489368	0.134293	0.197789	-0.14635	-0.0346602	0.0327971	-0.0619167	0.13714	0.230981	0.0295055	-0.087846	0.133245	-0.18945	0.088243	0.182752	0.29268	0.0253256	0.0784423	0.0211778	0.155471	0.218967	0.210958	0.0646083	0.176298	-0.119904	-0.19986	-0.0732859	-0.105727	-0.0679014	-0.260522	-0.385451	-0.0254344	-0.267358	-0.27375	-0.436558	0.140027	0.288787	0.00730543
Bt.11171.1.S1_at	FLCN	0.0415403	-0.0152394	-0.0280917	-0.0474772	0.0462771	0.0672165	0.046916	-0.00920245	0.060062	0.025936	0.0545373	-0.0388887	0.00333975	0.0480213	0.0653444	-0.0226771	0.0188633	-0.0379164	-0.0507687	-0.0375098	-0.084987	0.00876731	0.0297067	0.00940614	-0.0467123	0.0225522	-0.0115738	0.0170275	-0.0355435	-0.0744321	-0.0322037	-0.0556137	-0.00759238	0.0097307	-0.0119935	-0.0367677	-0.0875556	-0.0674135	-0.028383	0.010994	0.014494	-0.0485517	0.0213188	-0.013315	0.0511026	-0.125447	-0.0966211	-0.0290906
Bt.11174.2.S1_at	KIR2DS1	-0.134435	-0.226968	-0.151576	0.0010561	0.0716092	0.0720629	0.0532783	-0.0252038	0.0353013	0.0277276	-0.0101009	-0.220509	-0.198774	0.071785	-0.00758461	0.201031	0.0665965	-0.0259366	0.0494553	0.0218497	0.0229058	0.0934589	0.0939126	0.075128	-0.00335405	0.057151	0.0495773	0.0117488	0.184525	-0.0359839	-0.0142482	0.0383327	0.110118	0.0307481	-0.143429	-0.118245	-0.124326	0.0352971	0.0947736	0.188383	0.243411	0.0626083	0.12961	0.127219	0.121739	-0.266857	-0.340494	0.131175
Bt.11175.1.S1_at	DCAF15	-0.0153195	-0.0562152	-0.00728896	-0.0280577	-0.0430377	0.0332645	0.0492573	-0.0601307	-0.0578775	-0.0156933	-0.0269145	0.104723	0.057093	0.065395	0.0424352	0.085015	0.0696955	0.0287998	0.077726	-0.0019125	-0.0299702	-0.0449502	0.031352	0.0473448	-0.0620432	-0.05979	-0.0176058	-0.028827	-0.0380349	0.0666879	0.0190581	-0.0520999	0.013295	-0.00966476	-0.036129	-0.0316674	0.0140623	-0.0123542	0.0395476	0.0716059	0.0817816	0.0422955	0.0667888	0.0592689	0.0239075	0.1	0.117421	0.141285
Bt.11176.1.S1_at	TMEM14A	0.0793628	-0.125569	-0.0294819	0.0661886	0.119092	-0.0261807	0.0461169	0.115039	0.0962275	0.0398884	-0.0584325	-0.0803428	-0.155981	-0.126954	-0.145431	0.0384627	0.117826	-0.0871063	0.00898082	0.0388627	0.105051	0.157955	0.012682	0.0849796	0.153902	0.13509	0.0787512	-0.0195698	0.164484	0.084141	0.00850313	0.290131	0.163177	0.144701	-0.0432124	-0.23624	-0.266395	-0.161002	-0.0471705	-0.175008	-0.187766	-0.0445333	-0.123287	-0.125361	-0.407103	-0.168101	-0.309821	-0.385236
Bt.11178.1.S1_at	GPC3	0.0467685	0.0130252	0.0595157	0.940589	0.445693	0.577739	0.364286	0.292986	0.075276	0.0706094	0.107593	-0.167572	-0.0976531	-0.0132782	-0.0766707	-0.136277	-0.0895087	-0.123252	-0.0767615	0.594114	1.5347	1.03981	1.17185	0.958401	0.8871	0.66939	0.664724	0.701707	0.0527469	-0.114825	-0.0449062	-0.0138453	-0.0271236	-0.090516	0.0504359	0.066287	0.111357	0.147407	0.152916	0.620423	0.444371	0.681968	0.413159	0.571589	1.00716	-0.601636	-0.758103	0.0464147
Bt.11182.1.S1_at	PAXBP1	0.29214	-0.0251882	0.0404748	-0.0450004	0.013975	0.00649564	-0.00135739	-0.0109346	-0.0391874	-0.0206514	-0.0613158	-0.026241	-0.0216852	0.0106975	0.00479695	-0.164802	0.127338	-0.18999	-0.124327	0.0363706	-0.0086298	0.0503456	0.0428662	0.0350132	0.025436	-0.00281682	0.0157192	-0.0249452	0.00724311	-0.0189979	-0.0144421	-0.0275731	-0.0168756	-0.0227762	0.273023	0.244383	0.182613	-0.0788899	-0.0189003	0.0214928	0.0589935	0.0447424	0.0652913	0.0923299	0.0394325	-0.212106	-0.224349	-0.149986
Bt.11184.1.S1_at	SFXN4	-0.12333	0.0409681	0.02381	0.0916693	0.109685	-0.0627733	0.0318946	0.0667811	0.070005	-0.117895	-0.0411856	0.18683	0.106025	0.0807295	0.0259153	0.180825	0.0574949	0.221793	0.204635	0.0905858	0.182255	0.20027	0.0278126	0.12248	0.157367	0.160591	-0.0273089	0.0494002	-0.0355713	0.151259	0.0704538	-0.0212346	0.0594949	0.00468066	-0.0236259	0.316581	0.307125	0.0283839	0.0404649	0.0121706	0.0657452	0.0728867	0.0181119	-0.0293983	0.0380476	0.417804	0.409866	0.339808
Bt.11187.1.S1_at	EYA3	-0.116473	-0.191314	-0.209001	-0.00767741	0.137084	0.0960811	0.0834975	0.00136361	0.0619448	0.0830447	0.00948414	0.0889538	0.0905895	0.120308	0.306914	0.150018	0.033545	-0.0412965	-0.0589832	-0.0621218	-0.0697992	0.0749627	0.0339593	0.0213757	-0.0607582	-0.00017695	0.0209229	-0.0526376	0.01684	0.105794	0.107429	-0.119565	0.000743304	0.18735	-0.041114	-0.0490322	-0.0602016	0.0732804	0.0683334	0.0935782	0.141592	0.129612	0.136311	0.153415	0.115714	-0.121293	0.0309191	-0.152216
Bt.11188.1.S1_at	SCP2	0.462278	0.459596	0.261348	-0.320892	-0.102537	-0.0535697	0.215971	0.0391924	0.248913	0.111489	0.308805	0.482927	0.0239754	0.0950914	0.0265588	-0.427645	0.0346334	0.0319516	-0.166296	-0.0447201	-0.365612	-0.147257	-0.0982898	0.171251	-0.00552772	0.204192	0.0667689	0.264085	0.0381009	0.521027	0.0620763	0.211612	0.306703	0.23817	0.270416	0.4136	0.192927	-0.284275	-0.469764	-0.286544	-0.456569	-0.325607	-0.314035	-0.286584	-0.269471	-0.216006	-0.428761	-0.888285
Bt.11190.1.S1_at	PHKG2	0.0117906	-0.000651756	0.136441	-0.0522913	-0.0222779	-0.041078	0.0236163	-0.0220494	0.0435292	-0.0113324	0.0418804	0.0093615	0.0328997	0.0761213	0.0526833	-0.000542196	0.0112484	-0.00119395	0.135899	0.00146011	-0.0508312	-0.0208178	-0.0396179	0.0250764	-0.0205893	0.0449893	-0.00987227	0.0433405	0.0125873	0.0219488	0.045487	-0.0285774	0.0475439	0.024106	0.114021	0.0993231	0.140094	-0.0340013	0.0143555	0.000157312	-0.012596	-0.00787775	0.0173521	-0.0313089	-0.0518173	0.0238386	0.0722406	0.0827081
Bt.11192.1.S1_at	PABPC4	-0.0360082	0.00976309	-0.126188	0.00563873	0.163278	0.0645831	-0.0537056	-0.0739944	-0.0279524	-0.169778	-0.096898	0.112099	0.0811402	-0.103971	-0.0907665	0.0807481	0.0447398	0.0905111	-0.04544	-0.0336969	-0.0280582	0.129581	0.0308862	-0.0874025	-0.107691	-0.0616493	-0.203475	-0.130595	-0.00960001	0.102499	0.0715401	0.0527098	-0.051261	-0.0380567	-0.0236683	0.150428	0.0827106	-0.0844338	0.0727017	0.0501905	0.103282	-0.0173717	0.085462	0.019174	0.157803	0.411617	0.501635	0.403351
Bt.11193.1.S1_at	TIMM23	-0.14351	-0.041863	-0.0451948	0.0112419	-0.041755	-0.0616487	-0.153183	-0.0155497	-0.043592	0.00147779	-0.0742425	0.169779	0.145739	0.0197364	0.0379783	0.0944848	-0.0490253	0.0526218	0.04929	0.0428049	0.0540468	0.00104991	-0.0188439	-0.110379	0.0272552	-0.000787114	0.0442827	-0.0314377	-0.0213473	0.148432	0.124391	-0.0259195	-0.00618307	0.0120588	-0.0478689	0.125326	0.100819	-0.0133664	0.0278069	-0.0154938	-0.0517167	-0.0988814	-0.076149	-0.0656248	-0.094179	0.319056	0.299259	0.342724
Bt.11194.1.S1_at	DHRS4	-0.0308786	-0.169134	-0.142124	-0.230127	-0.107724	-0.246531	0.139696	-0.0173516	0.0508897	-0.113306	0.081058	0.161032	-0.0754953	0.0520972	0.0475633	0.10003	0.0691509	-0.0691046	-0.0420948	0.0907624	-0.139365	-0.0169613	-0.155769	0.230459	0.0734109	0.141652	-0.0225436	0.17182	0.210879	0.371911	0.135384	0.136461	0.188558	0.184024	-0.0102553	-0.0835449	-0.063669	-0.203245	-0.381415	-0.370985	-0.205274	-0.219879	-0.410249	-0.352221	-0.328751	0.348289	0.157157	0.501875
Bt.11196.1.S1_at	HINT2	-0.181492	0.135402	0.191075	-0.0752831	-0.0277194	0.0913886	0.0672111	0.120754	0.19335	0.180726	0.238681	0.136417	-0.169896	-0.1071	-0.0643576	-0.312333	-0.493825	-0.176931	-0.121258	-0.309087	-0.38437	-0.336806	-0.217698	-0.241875	-0.188333	-0.115736	-0.12836	-0.070406	-0.327	-0.190583	-0.496896	-0.183559	-0.290659	-0.247917	-0.262515	-0.0254294	0.14669	-0.0264937	-0.240133	-0.233916	-0.309095	-0.222227	-0.388899	-0.347609	-0.379737	0.0879534	-0.143109	-0.417967
Bt.11208.1.S1_at	CALM3	-0.239732	-0.142912	-0.290989	0.0712665	-0.0497092	-0.0768937	0.0380685	0.0718822	-0.0306489	-0.0560025	0.0604982	0.23733	0.209602	0.0990299	0.118145	0.11204	-0.127692	-0.0308719	-0.178949	-0.0733441	-0.00207761	-0.123053	-0.150238	-0.0352756	-0.0014619	-0.103993	-0.129347	-0.0128459	-0.130002	0.107327	0.0795993	-0.110232	-0.0112024	0.00791284	-0.139769	-0.205041	-0.238555	0.13022	0.038388	0.114002	0.19509	0.173765	0.0245886	0.0869134	0.103634	0.462396	0.547655	0.477064
Bt.1121.1.S1_at	TAF9	0.0624598	0.0374262	0.0602014	-0.0144465	-0.0115088	-0.0138777	-0.172493	-0.00177427	-0.0949238	-0.0068745	-0.18399	0.163959	0.198584	0.0842233	0.0564061	0.0321625	0.0946223	0.0695887	0.0923639	0.144282	0.129836	0.132774	0.130405	-0.0282108	0.142508	0.0493586	0.137408	-0.0397077	-0.0187014	0.145258	0.179883	0.000913365	0.0851367	0.0573194	0.059049	0.178637	0.196939	-0.00373613	0.0789099	0.0517091	-0.0215956	0.0186601	0.0170596	0.0656264	0.00155536	0.197387	0.165594	0.150987
Bt.11218.1.S1_at	LRRC25	0.250651	-0.206774	0.0829748	-0.0424047	-0.168229	-0.157522	0.135867	-0.216669	-0.556773	-0.186281	-0.213948	-0.0462545	-0.0523699	0.134115	-0.022129	0.162563	0.413215	-0.0442106	0.245538	-0.013441	-0.0558456	-0.18167	-0.170963	0.122426	-0.23011	-0.570214	-0.199722	-0.227389	-0.104014	-0.150268	-0.156384	-0.16969	-0.0355751	-0.191819	0.134254	0.0329158	0.124377	0.172542	0.592909	0.905037	1.15168	0.954601	0.839891	0.909797	1.04957	0.410011	0.379815	0.747787
Bt.11219.1.A1_at	PAPSS1	-0.0350419	-0.0575794	0.0425595	-0.0652973	0.154024	-0.0817102	0.0399689	-0.124861	-0.0982289	-0.0660456	-0.0148824	-0.0743597	-0.167664	0.0815417	0.0837376	0.0656977	0.0306558	0.00811828	0.108257	0.0904081	0.0251108	0.244433	0.00869795	0.130377	-0.0344524	-0.00782079	0.0243625	0.0755258	0.357196	0.282836	0.189531	0.0350003	0.116542	0.118738	-0.144934	-0.426042	-0.421614	-0.0489469	0.183347	0.160676	0.351129	0.178292	0.184427	0.206265	0.258719	-0.0135418	-0.165999	-0.0108953
Bt.1122.1.A1_at	LYAR	0.0774577	0.0448521	0.0871273	0.00545987	0.0486705	-0.0130832	0.0336775	-0.0108865	-0.0309772	0.0406572	-0.133633	0.268414	0.296482	0.0332818	0.0574473	-0.0123256	0.0651321	0.0325265	0.0748017	0.0300751	0.035535	0.0787456	0.016992	0.0637526	0.0191886	-0.000902089	0.0707324	-0.103557	-0.0996697	0.168745	0.196813	-0.0893263	-0.0560444	-0.031879	0.080746	0.158413	0.18214	-0.0278523	0.0444704	0.00480485	0.0527385	-0.0476088	-0.0786147	0.026284	-0.0591525	0.435451	0.497046	0.454796
Bt.11220.1.S1_at	RALB	-0.195714	0.0112682	0.0787198	0.0461581	0.0402143	-0.0160867	0.1358	0.153553	-0.104275	0.0289658	0.0123005	-0.576121	-0.692929	-0.246945	-0.135231	-0.274729	-0.470443	-0.263461	-0.196009	-0.223824	-0.177665	-0.183609	-0.23991	-0.0880239	-0.0702701	-0.328098	-0.194858	-0.211523	0.292272	-0.283849	-0.400656	0.090799	-0.156146	-0.0444324	-0.310672	-0.694962	-0.709013	0.0356842	0.1502	0.251107	0.312557	0.360914	0.31607	0.348932	0.235126	-0.886927	-1.20508	-0.655859
Bt.11221.1.S1_at	GYPC	-0.241427	0.053524	0.0322181	0.0892589	0.0742313	0.0840293	0.0945511	0.0610818	0.0868985	0.0305737	0.0336295	0.0591584	0.0208787	0.147965	0.206496	0.369685	0.128258	0.423209	0.401903	0.00245937	0.0917183	0.0766907	0.0864887	0.0970104	0.0635412	0.0893579	0.0330331	0.0360888	0.030001	0.0891594	0.0508797	0.0724228	0.220388	0.278919	-0.207634	-0.0633607	0.063992	0.104382	0.0375962	0.127001	0.157018	0.17679	0.21987	0.186052	0.16829	0.258289	0.290492	-0.17597
Bt.11224.1.S1_at	SCARB2	0.146452	-0.235355	0.0168342	0.061076	0.0247054	-0.016072	0.0592901	0.112487	0.022079	0.0843837	0.14474	-0.48534	-0.617542	-0.192504	-0.157276	0.0950835	0.241536	-0.140272	0.111918	-0.103605	-0.0425286	-0.0788992	-0.119677	-0.0443145	0.00888285	-0.0815256	-0.0192209	0.0411355	0.379639	-0.105701	-0.237903	0.261849	0.0693459	0.104573	-0.0487147	-0.453946	-0.394774	0.118575	0.0320968	0.169156	0.259467	0.26509	0.29332	0.27798	0.225094	-0.650737	-0.825309	-0.488372
Bt.11230.1.S1_at	GPAT3	-0.161143	-0.128287	-0.144817	-0.0297362	0.0887685	-0.0749568	-0.095453	-0.186031	-0.0613481	-0.0568685	-0.381442	-0.051636	0.0444916	-0.164416	-0.116948	0.0695205	-0.091623	-0.0587666	-0.0752963	0.300829	0.271092	0.389597	0.225872	0.205376	0.114798	0.239481	0.24396	-0.0806138	-0.118321	-0.169957	-0.0738293	0.135233	-0.0291831	0.0182848	-0.340908	-0.611521	-0.6608	-0.00710352	0.100364	-0.118189	-0.272602	-0.253069	-0.256942	-0.106134	-0.217285	-0.315912	-0.303152	-0.57328
Bt.11233.1.S1_at	TOP2B	0.254596	0.149046	0.0630802	0.0805494	0.153335	-0.028642	0.0664876	0.0297747	0.0223101	0.00791709	-0.0449719	-0.00485058	0.0803072	-0.00144464	0.151355	-0.140678	0.113918	0.00836789	-0.0775975	-0.0954761	-0.0149267	0.0578584	-0.124118	-0.0289886	-0.0657014	-0.073166	-0.087559	-0.140448	-0.191931	-0.196782	-0.111624	-0.122078	-0.123523	0.0292771	0.217798	0.244621	0.132631	0.07925	0.147031	0.132018	0.199142	0.213564	0.23638	0.215923	0.120738	-0.207464	-0.189605	-0.316754
Bt.11236.1.S1_at	PGP	-0.0854503	-0.0319489	0.0260384	0.0340811	-0.117938	-0.108793	-0.14956	0.0654841	-0.0861874	-0.0605712	-0.162626	0.222658	0.127413	0.0457543	-0.00245932	0.0315901	-0.0538602	-0.000358742	0.0576285	-0.00970401	0.0243771	-0.127642	-0.118497	-0.159264	0.0557801	-0.0958914	-0.0702752	-0.17233	-0.0139739	0.208684	0.113439	-0.0811439	-0.0353897	-0.0836032	-0.0907618	-0.00800841	0.0432819	-0.0428162	0.0474578	0.0370526	0.178984	0.0501617	0.0412976	0.0231029	0.128534	0.683327	0.699847	0.787766
Bt.11237.1.S1_at	YTHDC1	0.154306	0.0490425	0.00957354	0.114924	0.0801559	0.111837	0.0309417	-0.0289763	0.020842	0.0789333	0.012393	0.0184604	0.0476688	0.00414277	0.0903525	-0.0620982	0.0922077	-0.0130557	-0.0525247	-0.0385627	0.0763609	0.0415931	0.0732739	-0.00762103	-0.0675391	-0.0177207	0.0403706	-0.0261697	-0.0404233	-0.0219629	0.00724558	-0.0136033	-0.00946053	0.0767492	0.137859	0.0872581	0.0362364	0.0644891	0.0589577	0.0593859	-0.0460786	-0.0139355	0.0117728	0.0922047	0.00116744	-0.126548	-0.140162	-0.281227
Bt.11240.1.A1_at	TET2	0.437122	0.114727	0.107648	-0.0665789	0.0198625	-0.037949	-0.0682066	-0.227745	-0.139521	0.0340225	-0.138629	-0.173254	-0.0640444	-0.0669364	-0.0112563	-0.324206	0.112917	-0.209479	-0.216558	0.0254745	-0.0411044	0.045337	-0.0124745	-0.0427321	-0.20227	-0.114046	0.0594969	-0.113154	-0.0783368	-0.25159	-0.142381	-0.019197	-0.0861333	-0.0304533	0.452227	0.275014	0.227823	0.0679261	0.138213	0.243009	0.0905186	0.249856	0.331639	0.415024	0.0695354	-0.717425	-0.757775	-0.205889
Bt.11241.1.S1_at	CDH1	0.0804985	0.136264	0.102212	0.0415178	-0.0537467	-0.0799554	0.25602	-0.00531651	-0.0183313	0.00200108	0.119301	0.0218897	0.00219178	0.204536	-0.0566611	-0.0256532	0.0548454	0.110611	0.0765591	0.0359549	0.0774726	-0.0177918	-0.0440006	0.291974	0.0306384	0.0176235	0.037956	0.155256	-0.108104	-0.0862146	-0.105913	-0.133446	0.0710905	-0.190107	-0.0393041	-0.0145852	-0.0538896	0.112248	-0.0429378	-0.200298	-0.259905	-0.15828	-0.094261	-0.125308	-0.212964	0.099555	0.03319	0.00573228
Bt.11242.1.S1_at	MPC1	-0.225875	-0.0349834	0.0698544	-0.11786	-0.198293	-0.180167	-0.571969	-0.0584192	-0.101863	-0.140294	-0.221557	0.232565	0.45057	-0.152819	-0.176688	0.0288189	-0.197056	-0.00616449	0.0986734	0.268105	0.150245	0.0698119	0.0879381	-0.303863	0.209686	0.166242	0.127811	0.0465486	-0.0688526	0.163713	0.381717	0.0492304	-0.103589	-0.127458	-0.312136	-0.0119286	0.0364365	0.134501	0.045513	0.29332	-0.280739	0.147699	-0.078971	0.0650614	0.028307	0.717948	0.860284	0.358441
Bt.11245.1.S1_at	SMIM3	0.00750369	-0.120034	0.0279046	-0.0314646	5.62241e-05	-0.021612	0.0531952	0.00114904	-0.0799223	-0.0120403	-0.0778949	-0.250952	-0.207567	-0.272293	-0.189895	-0.0532853	-0.0457816	-0.17332	-0.0253807	-0.084751	-0.116216	-0.0846948	-0.106363	-0.0315558	-0.0836019	-0.164673	-0.0967912	-0.162646	0.0897541	-0.161198	-0.117812	0.0785937	-0.1937	-0.111301	-0.0383244	-0.331169	-0.33437	0.0332825	0.18318	0.328183	0.44394	0.435005	0.427546	0.424827	0.393227	-0.162816	-0.222661	-0.248159
Bt.1125.1.S1_at	CTNNB1	0.0323904	-0.0287274	0.00583403	-0.0022596	0.0648387	0.0681415	0.0110661	0.0501849	0.073592	0.05768	-0.00943959	-0.084445	-0.107955	-0.0644303	-0.0734258	-0.0556478	-0.0232574	-0.0843753	-0.0498138	-0.102062	-0.104322	-0.0372236	-0.0339208	-0.0909961	-0.0518773	-0.0284703	-0.0443823	-0.111502	-0.0308951	-0.11534	-0.138851	-0.0294767	-0.093907	-0.102903	-0.000951182	-0.0493639	-0.0626487	-0.0270193	-0.0101895	-0.00561263	-0.0875949	0.031701	0.00843708	0.00914387	-0.0855558	-0.19939	-0.251198	-0.198514
Bt.11256.1.S1_at	CNOT1	-0.0275689	0.0485735	-0.0298656	-0.0658394	-0.0744257	-0.0938886	-0.0124312	-0.0272636	-0.0491616	0.0465373	-0.0428488	0.164095	0.165229	0.0931059	0.116417	0.11229	0.0847213	0.160864	0.0824245	0.0253065	-0.0405329	-0.0491192	-0.0685821	0.0128753	-0.0019571	-0.0238551	0.0718438	-0.0175423	-0.122694	0.0414012	0.0425356	-0.0682354	0.0248705	0.0481818	0.0929504	0.245983	0.22959	-0.100115	-0.109916	-0.0952629	-0.0739644	-0.00617854	-0.0672216	-0.0287372	-0.0927673	0.179828	0.228098	0.206075
Bt.11259.1.S1_at	IFI27	0.381175	0.0744969	0.78418	-1.02177	-1.19486	-0.86287	-1.58902	-0.558286	0.498952	-0.0758944	-0.6628	-0.189862	0.19574	0.139045	0.624693	-0.0354706	0.345705	0.0390263	0.748709	0.968265	-0.0535077	-0.226593	0.105395	-0.620759	0.409978	1.46722	0.89237	0.305465	-0.178244	-0.368106	0.017496	-0.380003	-0.240958	0.24469	-0.101604	-0.389491	0.254575	-0.0472257	-1.27909	-1.09056	-1.50792	-0.217643	-0.0411801	-0.157508	-0.802958	-0.911278	-0.916788	-0.486939
Bt.11260.2.S1_at	ENSBTAG00000038116	-0.0982468	-0.078007	-0.0174272	-0.0215715	0.117349	0.0797764	-0.0993913	-0.039904	-0.0629591	-0.0527669	-0.208111	-0.0265666	-0.131299	-0.0688362	-0.117457	-0.0713584	-0.169605	-0.149365	-0.0887856	-0.197893	-0.219464	-0.0805433	-0.118116	-0.297284	-0.237797	-0.260852	-0.250659	-0.406003	-0.0189144	-0.045481	-0.150214	-0.118534	-0.18737	-0.23599	-0.0161556	-0.12435	-0.0604987	0.0189213	0.127621	0.00874521	-0.0113058	0.0221464	-0.0435283	0.0215235	-0.0965764	0.12596	0.0833316	0.234004
Bt.11262.1.S1_at	PEG3	-0.0258195	0.0612451	-0.00246628	-0.0169833	-0.112143	-0.00349008	0.0049868	0.0213762	-0.361114	-0.128073	-0.171925	-0.0448119	-0.0814276	0.0269475	-0.0328514	-0.0266289	-0.0524484	0.0346162	-0.0290952	-0.0107275	-0.0277108	-0.12287	-0.0142175	-0.00574065	0.0106487	-0.371841	-0.1388	-0.182652	0.0156893	-0.0291226	-0.0657383	-0.00789728	0.0190502	-0.0407487	-0.00484199	0.0365064	0.0181904	0.0110022	0.0227424	0.158937	0.276463	0.31665	0.297017	0.238224	0.261468	-0.0776934	-0.112589	-0.0076497
Bt.11270.2.S1_at	VARS1	-0.0547322	0.0169368	0.0518163	0.0345474	-0.0340774	-0.00687084	-0.0137226	-0.121592	-0.00411687	-0.0805044	-0.0219757	0.222445	0.098048	-0.0267974	-0.0833037	0.117333	0.0626012	0.13427	0.16915	-0.032129	0.00241836	-0.0662064	-0.0389999	-0.0458516	-0.153721	-0.0362459	-0.112633	-0.0541047	-0.00260399	0.219841	0.0954441	-0.0202109	-0.0470083	-0.103515	0.0265094	0.0974944	0.129465	0.0509911	0.165459	0.0758747	-0.0110658	-0.113899	0.0231908	-0.0602287	0.0143853	0.488574	0.51526	0.541421
Bt.11271.1.S1_at	SMOC2	0.00481524	0.0164372	0.0138766	-0.0201434	-0.0268932	0.00266143	0.0168161	-0.0426829	-0.0231793	-0.00729647	-0.0232685	0.053602	0.0708615	-0.00252956	9.05402e-05	-0.00302028	0.00179497	0.0134169	0.0108563	0.0778374	0.057694	0.0509443	0.0804989	0.0946535	0.0351546	0.0546581	0.070541	0.054569	-0.088473	-0.034871	-0.0176115	-0.0578569	-0.0603865	-0.0577664	-0.00111356	0.000643305	0.0085729	0.000653237	-0.0119708	-0.0219128	0.00641793	-0.0350565	-0.0137035	-0.0131203	-0.015673	-0.0533924	-0.0315908	-0.146889
Bt.11276.1.A1_at	ZNF503	0.0703508	0.0383791	-0.0143427	0.0672624	0.083652	0.0555047	0.0881257	0.199552	0.191031	0.0953037	0.0208065	0.0389614	-0.0470185	0.0345661	-0.17395	-0.0462072	0.0241436	-0.00782806	-0.0605499	-0.179691	-0.112428	-0.0960387	-0.124186	-0.091565	0.0198612	0.0113403	-0.084387	-0.158884	-0.17481	-0.135848	-0.221828	-0.0995145	-0.0649483	-0.273465	0.0719205	-0.0045326	0.00412218	0.0365145	-0.0492548	-0.0279205	-0.140798	0.0622705	0.0236302	0.0943607	-0.0904138	-0.292639	-0.444132	-0.778926
Bt.11280.1.S1_at	BANP	-0.00296232	0.0695995	-0.00293168	0.0832107	0.226717	0.226757	-0.0985606	-0.0298281	0.0997269	0.0928684	0.0290018	-0.0845469	0.118333	0.0413091	0.213723	0.0567481	0.0537857	0.126348	0.0538164	0.0014179	0.0846286	0.228135	0.228175	-0.0971427	-0.0284102	0.101145	0.0942863	0.0304197	0.049733	-0.034814	0.168066	-0.0669298	-0.0256208	0.146793	-0.0610863	-0.0596157	0.00279297	0.0262413	0.14662	0.134746	-0.168	-0.0929619	0.0248158	0.0323069	0.00783805	-0.247034	-0.0435393	-0.11864
Bt.1129.1.S1_at	CS	-0.0834434	-0.0450876	-0.0610584	-0.0688985	0.0108599	-0.0016378	0.00467736	-0.0448558	-0.0416383	-0.0268937	-0.0551057	0.213823	0.0964542	0.160459	0.0343278	0.172977	0.0895336	0.12789	0.111919	0.0220413	-0.0468572	0.0329011	0.0204035	0.0267186	-0.0228145	-0.0195971	-0.00485246	-0.0330644	-0.112923	0.1009	-0.0164689	-0.111267	0.049192	-0.0769392	-0.0300453	0.0439578	0.0220136	-0.0485186	0.0236636	0.0224965	0.0689482	-0.0113518	-0.0142467	-0.000842362	0.0417222	0.174878	0.150448	0.233651
Bt.1130.1.S1_at	MCM5	-0.285852	-0.0754504	-0.0611417	0.0372412	-0.112446	-0.0678831	0.0664503	-0.0994737	-0.135903	-0.116037	-0.110866	0.386778	0.363849	0.229042	0.141108	0.15898	-0.126872	0.0835296	0.0978383	0.0181224	0.0553635	-0.0943241	-0.0497608	0.0845727	-0.0813514	-0.117781	-0.0979146	-0.0927439	-0.141093	0.245685	0.222756	-0.165217	0.0638249	-0.0241095	-0.19134	-0.180284	-0.170202	0.0998321	0.171732	0.200112	0.396949	0.115634	0.0810891	0.102288	0.134218	0.789271	0.989899	0.907655
Bt.11301.1.S1_at	ABLIM3	-0.0922029	0.0128601	-0.0581138	-0.161549	0.032683	-0.107287	-0.0862801	-0.0628952	0.00300958	-0.118573	0.0205349	-0.0211349	0.0229319	-0.04553	-0.0177301	0.0203781	-0.0718248	0.0332382	-0.0377356	0.130273	-0.0312765	0.162956	0.0229852	0.0439924	0.0673773	0.133282	0.0116992	0.150807	-0.00869788	-0.0298328	0.014234	0.0225167	-0.0230134	0.00478655	-0.048052	0.0194107	0.0213958	-0.153117	-0.0430123	-0.219079	-0.22638	-0.184867	-0.130891	-0.185739	-0.0953275	-0.0830979	-0.042348	0.00586837
Bt.11304.1.S1_at	PNKD	-0.0503597	-0.0217691	-0.00135815	-0.00593117	-0.0273589	-0.0254594	-0.0170904	0.0394758	0.0613516	0.0340722	0.0843032	-0.0743655	-0.126976	-0.00950965	-0.0179655	-0.00793659	-0.0582963	-0.0297057	-0.00929474	-0.0192458	-0.0251769	-0.0466047	-0.0447052	-0.0363362	0.02023	0.0421058	0.0148264	0.0650574	0.0625075	-0.011858	-0.0644683	0.022544	0.0130344	0.00457848	0.0510937	0.0391625	0.0480859	-0.00616103	-0.04397	-0.117516	-0.12606	-0.0284952	-0.104542	-0.0886639	-0.0930561	-0.0946186	-0.0707009	-0.00388222
Bt.11306.1.S1_at	TAF11	-0.00525257	0.0324143	0.149069	0.0810184	0.129772	-0.0276555	-0.168793	0.074955	0.0990912	-0.0556078	-0.00423017	0.0820985	0.0612194	-0.0547487	-0.0372743	-0.056994	-0.0622466	-0.0245797	0.0920752	-0.0228484	0.05817	0.106923	-0.0505039	-0.191641	0.0521066	0.0762427	-0.0784562	-0.0270786	-0.0188927	0.0632059	0.0423267	0.0404485	-0.0143002	0.00317417	-0.0630936	-0.0391119	0.0374694	0.0689721	0.0510901	0.0055438	-0.0218866	0.0444143	0.0381323	0.0235157	0.15749	0.131848	0.0984331	-0.0210559
Bt.11315.1.A1_at	DSEL	-0.0260133	0.00703897	-0.0116203	0.0404254	0.0262309	0.00363302	0.00549498	0.0382927	0.0632025	-0.0216729	0.0174541	-0.14566	-0.240926	-0.00321575	0.00175075	-0.00668144	-0.0326947	0.000357532	-0.0183017	-0.0167914	0.0236341	0.00943954	-0.0131583	-0.0112964	0.0215013	0.0464112	-0.0384642	0.000662783	0.168697	0.0230369	-0.0722291	0.0080552	0.00483945	0.00980594	0.0131671	0.00622805	0.0219768	0.00595625	-0.0399281	-0.0362354	-0.0051491	-0.00163863	0.0352242	0.0143331	0.0313697	-0.264142	-0.384243	-0.137538
Bt.11322.1.A1_at	LRPPRC	-0.0486943	-0.0250091	-0.0169186	0.0521825	0.0542912	0.021366	-0.00481915	0.00868181	-0.00841243	-0.00385939	-0.0124536	0.0597586	0.0783276	0.00879098	-0.0023446	0.0686086	0.0199143	0.0435995	0.05169	-0.00271796	0.0494645	0.0515733	0.018648	-0.00753711	0.00596385	-0.0111304	-0.00657735	-0.0151715	0.00139796	0.0611566	0.0797255	-0.00622252	0.00256846	-0.00856711	0.016269	0.100542	0.0781974	0.0398341	0.0766953	0.0472325	0.0462317	0.00821392	0.0194502	0.0250609	0.0153376	0.208729	0.221748	0.185905
Bt.11324.1.A1_s_at	COL12A1	0.0081791	0.00581348	0.0189567	-0.0137819	-0.00421089	0.0285053	0.0821125	0.00353636	-0.00152956	0.0428545	0.0259347	0.00460942	0.00406831	-0.00387215	-0.0046349	-0.0105611	-0.002382	-0.00474761	0.00839565	0.0574534	0.0436716	0.0532425	0.0859588	0.139566	0.0609898	0.0559239	0.100308	0.0833881	-0.0237266	-0.0191171	-0.0196583	-0.000701013	-0.00457316	-0.00533592	0.00603072	0.00422805	0.0174527	-0.0146621	-0.00786284	0.0678082	0.128843	0.0539432	0.0694463	0.0756019	0.0841617	-0.0537338	-0.0799004	-0.0189594
Bt.11325.1.S1_at	ADNP	0.0239909	0.0533522	-0.106091	-0.0287357	0.0609568	0.0190132	0.0272791	0.0249467	-0.00422096	0.0286044	-0.0207397	-0.0281174	-0.00104669	0.00833468	0.116932	0.0808135	0.104804	0.134166	-0.0252773	-0.0139037	-0.0426394	0.0470531	0.00510953	0.0133754	0.011043	-0.0181247	0.0147007	-0.0346434	-0.0335979	-0.0617153	-0.0346446	-0.0242069	-0.0158722	0.0927247	0.0151123	0.00736217	-0.0619796	-0.0703968	0.00443461	0.050555	0.0680233	0.0469632	0.084542	0.0932434	0.0514725	-0.197302	-0.208044	-0.220257
Bt.11326.1.S1_at	AKIRIN2	-0.100708	0.00471552	-0.00777239	0.0386797	0.0376305	0.00364353	0.0311154	-0.0709431	-0.198913	-0.0535109	-0.0103834	-0.143937	0.00827144	-0.201072	0.0700856	-0.0134911	-0.114199	-0.00877554	-0.0212634	-0.0966318	-0.0579522	-0.0590013	-0.0929883	-0.0655164	-0.167575	-0.295545	-0.150143	-0.107015	0.00219526	-0.141742	0.0104667	0.0101277	-0.190944	0.0802133	-0.297361	-0.304411	-0.392943	0.048823	0.184181	0.278949	0.397418	0.231422	0.267757	0.264164	0.408925	-0.0153134	0.104707	-0.0257117
Bt.11329.1.S1_at	VPS11	-0.0846505	-0.0519495	0.0108078	0.00875663	0.0245498	0.00987674	-0.00685854	0.016293	-0.00522791	0.0309798	0.00536653	0.0138459	0.0198521	0.0364818	0.0841038	0.101301	0.0166501	0.0493511	0.112108	-0.024111	-0.0153544	0.000438802	-0.0142343	-0.0309696	-0.00781807	-0.0293389	0.00686875	-0.0187445	-0.0449933	-0.0311474	-0.0251412	-0.0479779	-0.0114961	0.0361259	-0.0600451	-0.0620319	0.00905899	0.00874302	0.00303966	-0.00601811	-0.017649	0.0363219	0.0313568	0.0421361	-0.0113218	-0.0842703	-0.0422025	-0.0611729
Bt.11334.1.A1_s_at	ITPA	-0.059623	0.00363867	0.111726	0.0147761	-0.0303594	0.0104127	0.00995342	0.0064284	-0.0422011	0.0506106	-0.0366879	0.0191656	-0.0516223	0.0346681	-0.0450521	-0.0199915	-0.0796145	-0.0163528	0.0917343	-0.0237613	-0.00898519	-0.0541207	-0.0133486	-0.0138079	-0.0173329	-0.0659624	0.0268493	-0.0604492	-0.0170657	0.00209987	-0.068688	-0.0299385	0.00472963	-0.0749906	-0.0511839	0.0344687	0.133357	0.0119859	0.0118894	-0.00130345	0.0174155	0.000858742	-0.008942	0.00310685	-0.0273555	0.155251	0.120325	0.137205
Bt.11349.1.A1_at	BMP2K	0.249016	0.196157	0.0251404	-0.122636	0.0433516	-0.0172259	0.0377521	-0.214212	-0.0871235	0.0914516	-0.0788774	-0.163063	-0.232842	0.291332	0.190385	0.0154079	0.264423	0.211565	0.0405483	0.225671	0.103036	0.269023	0.208445	0.263423	0.0114596	0.138548	0.317123	0.146794	0.317004	0.153941	0.0841623	0.330103	0.621435	0.520489	0.107213	-0.192279	-0.312075	0.0332624	0.225187	0.182782	0.275314	0.130953	0.134087	0.23206	0.198455	0.173087	0.265501	0.383538
Bt.1135.1.A1_at	PALS1	0.00394104	0.0320131	-0.143334	-0.100595	0.112306	0.00873656	0.0981272	0.0985563	0.0407063	0.0225428	0.0399819	-0.115747	-0.125876	-0.0967813	-0.0150933	-0.0209462	-0.0170051	0.0110669	-0.16428	-0.0843021	-0.184897	0.0280039	-0.0755656	0.013825	0.0142541	-0.0435958	-0.0617593	-0.0443203	0.0993402	-0.0164066	-0.0265359	0.0383695	-0.0584118	0.0232763	-0.0229567	-0.0141945	-0.0678224	-0.110275	0.0201991	-0.0465942	-0.0671425	0.0156956	-0.0439604	-0.0261162	-0.136041	-0.20699	-0.250355	-0.397515
Bt.11352.1.S1_at	EBNA1BP2	-0.137551	0.00715735	0.0298709	0.0492255	0.050289	0.0518526	-0.0816202	0.0084751	-0.0401048	0.00702754	-0.0394481	0.183868	0.170858	-0.0730243	-0.0868264	0.0464154	-0.0911351	0.0535728	0.0762863	-0.0117299	0.0374956	0.0385591	0.0401227	-0.0933501	-0.00325484	-0.0518347	-0.00470239	-0.051178	-0.0663677	0.117501	0.10449	0.00676384	-0.0662604	-0.0800626	-0.0774751	0.099447	0.102121	0.0313198	0.0743758	-0.00562219	-0.0256914	-0.108879	-0.0329919	-0.031544	-0.00147562	0.325046	0.277449	0.223237
Bt.11370.1.A1_at	TP53I13	-0.201189	-0.227391	-0.0304238	0.0944984	0.170007	0.00218914	0.092071	0.102178	0.141899	0.0151779	-0.0547256	0.027485	-0.261005	0.117674	-0.266429	0.0901079	-0.111081	-0.137283	0.0596841	-0.0107531	0.0837453	0.159254	-0.00856399	0.0813179	0.0914249	0.131146	0.00442474	-0.0654788	0.159113	0.186598	-0.101892	0.144745	0.262419	-0.121684	-0.206704	-0.562054	-0.455326	0.107298	0.0293993	-0.0806434	-0.260262	-0.0706199	-0.0988736	-0.0954069	-0.324827	-0.242086	-0.550363	-0.165768
Bt.11379.1.S1_at	IFT52	0.0814755	0.0795749	0.174651	0.00560149	0.0223175	0.00132147	-0.0287679	-0.00778551	-0.0365696	0.0668943	-0.0248307	0.153461	0.0579977	0.180828	0.0505226	0.0162175	0.097693	0.0957924	0.190868	0.00340148	0.00900297	0.025719	0.00472295	-0.0253664	-0.00438403	-0.0331682	0.0702958	-0.0214293	-0.0195178	0.133944	0.0384799	-0.0413868	0.139441	0.00913579	0.0982271	0.130838	0.231022	0.023763	0.0536573	0.0755876	0.0789074	0.0849319	0.117578	0.151921	0.0765614	0.124641	0.0270025	0.196804
Bt.11389.1.S1_a_at	CCNI	-0.160366	-0.115045	-0.166549	0.0850251	0.132673	0.0582134	0.0823414	0.0396315	0.0722352	0.0372477	0.0917898	-0.0898075	-0.120244	0.0494646	0.02242	0.0801144	-0.080252	-0.0349305	-0.0864344	-0.0706847	0.0143404	0.0619879	-0.0124713	0.0116567	-0.0310532	0.0015505	-0.033437	0.021105	-0.0966424	-0.18645	-0.216887	0.0227179	0.0721825	0.0451379	-0.337827	-0.471474	-0.420712	0.0580457	-0.0115001	-0.0204536	-0.00883312	0.0829491	0.0590819	0.0642864	0.0508357	-0.194104	-0.186843	-0.334958
Bt.11394.1.S1_at	ZBED4	0.0424038	-0.0341398	0.0117416	0.0673164	0.0804898	0.00617796	-0.0052338	-0.0586064	-0.055831	-0.0507222	-0.0536468	0.0331415	0.0953316	0.0115357	0.0542685	-0.0186568	0.023747	-0.0527966	-0.00691515	0.0106929	0.0780093	0.0911827	0.0168708	0.00545907	-0.0479135	-0.0451381	-0.0400294	-0.0429539	-0.0601346	-0.026993	0.035197	-0.0257344	-0.0141987	0.0285341	0.0524482	0.0726636	0.0781138	0.0294545	0.0925741	0.138113	0.0723938	0.0518006	0.0967708	0.0892669	0.0985804	-0.0763887	-0.0456834	-0.0775773
Bt.11411.1.S1_at	CIAPIN1	-0.115061	0.0501037	0.10585	-0.0226826	0.0207086	-0.0798749	-0.101966	0.0595998	-0.0366798	-0.0306426	-0.105667	0.0928075	0.0756632	-0.0184303	-0.0326048	0.0387617	-0.076299	0.0888655	0.144612	0.00583188	-0.0168507	0.0265405	-0.0740431	-0.0961343	0.0654317	-0.0308479	-0.0248107	-0.0998353	-0.0157463	0.0770612	0.0599169	0.00212368	-0.0163066	-0.0304811	-0.0341713	0.147403	0.197964	-0.0622204	0.0455563	-0.00829664	0.0743343	0.0555198	0.00639808	-0.00365257	0.010323	0.263277	0.278204	0.253087
Bt.11413.1.S1_at	RAB7B	0.0431503	-0.0580046	0.0843788	0.0290107	0.00440024	-0.0373666	0.0254017	-0.00794034	0.045037	-0.0479755	-0.0165646	-0.0784734	-0.181361	-0.14799	-0.192221	-0.063441	-0.0202908	-0.121446	0.0209378	-0.0130772	0.0159334	-0.00867696	-0.0504438	0.0123245	-0.0210175	0.0319598	-0.0610527	-0.0296418	0.0634093	-0.0150641	-0.117952	0.0563781	-0.0916122	-0.135843	0.233608	-0.0233967	0.0524201	0.0215837	0.00191727	0.00684176	0.0437985	0.010703	0.0862856	0.0115188	0.0431418	-0.0868306	-0.216131	-0.172576
Bt.11417.2.S1_at	ENSBTAG00000046222	0.0138564	0.00134813	0.0155102	0.0179742	-0.106979	-0.0283669	-0.134965	0.100273	-0.0543546	0.0643028	0.0142854	-0.0524642	0.0122865	0.0663669	0.0806837	0.00136392	0.0152203	0.00271204	0.0168741	0.169765	0.18774	0.0627861	0.141398	0.0347998	0.270039	0.115411	0.234068	0.184051	0.0148801	-0.0375841	0.0271666	-0.0685519	-0.00218502	0.0121318	-0.0078972	-0.0306385	-0.0480298	-0.0398245	-0.0657509	-0.0870703	-0.171952	0.0138916	-0.0836691	-0.0259793	-0.148002	-0.0230088	-0.00848773	-0.0183453
Bt.11418.1.S1_at	RYK	0.0415804	-0.0115772	-0.0331265	0.0271638	0.00838424	-0.0164607	-0.0385152	-0.0325123	-0.0471773	-0.052503	-0.0348161	-0.0282268	-0.0219777	-0.0267648	-0.0240314	0.0244038	0.0659842	0.0128266	-0.00872268	0.0123784	0.0395422	0.0207627	-0.00408229	-0.0261367	-0.0201339	-0.0347989	-0.0401246	-0.0224376	0.0252869	-0.0029399	0.00330921	0.0129853	-0.0137796	-0.0110462	0.0200491	0.0289219	0.0272605	0.0244676	0.0311483	-0.00537175	0.000417395	0.00103278	0.00549239	-0.0185639	-0.015569	-0.0100873	-0.0294719	-0.0473724
Bt.1142.1.S1_at	GLIPR2	-0.0841347	-0.101631	-0.112963	0.0200969	-0.0292641	-0.0252011	-0.0210592	0.0175172	-0.0227392	-0.0361622	-0.0128511	-0.0483556	-0.0858515	-0.0270873	0.0033265	0.0361622	-0.0479725	-0.0654685	-0.0768006	0.0128495	0.0329464	-0.0164147	-0.0123516	-0.00820971	0.0303667	-0.00988969	-0.0233127	-1.62703e-06	0.0576097	0.00925413	-0.0282418	-0.00477664	-0.031864	-0.00145014	-0.132275	-0.267784	-0.268932	0.0113381	-0.0121891	-0.0149467	-0.0188958	-0.0017001	-0.0189178	-0.0235583	-0.0154311	-0.0150129	-0.0649651	-0.0316699
Bt.1143.1.S1_at	LAPTM4B	0.0151057	-0.221068	-0.221652	0.106381	0.33207	0.113678	-0.0199983	0.14616	0.176647	0.0220397	0.0439055	-0.912931	-1.12703	-0.526923	-0.245041	-0.0699684	-0.0548627	-0.291036	-0.29162	-0.0441029	0.0622779	0.287968	0.0695754	-0.0641011	0.102058	0.132544	-0.0220632	-0.000197406	0.573456	-0.339476	-0.553577	0.229036	-0.297887	-0.0160058	-0.107877	-0.331352	-0.313179	0.13289	0.173518	0.0246303	0.0838886	0.168898	0.120181	0.0758015	0.177816	-1.24459	-1.64436	-0.625263
Bt.11430.1.S1_at	RAB14	0.0237704	0.0147158	0.0167001	0.021144	0.0364342	-0.0253358	0.0214871	-0.0114323	0.00849995	-0.0312055	-0.0887598	-0.0623726	-0.0814117	0.00617347	-0.026983	-0.0309407	-0.00717033	-0.016225	-0.0142407	-0.0586913	-0.0375473	-0.0222571	-0.0840271	-0.0372042	-0.0701236	-0.0501914	-0.0898969	-0.147451	-0.0238408	-0.0862134	-0.105253	-0.0214996	-0.0153261	-0.0484825	0.0246729	-0.0321561	-0.0357544	-0.0102928	-0.0158287	-0.0179941	-0.0116119	0.0248316	0.0218494	0.0133343	-0.054816	-0.128585	-0.180593	-0.117571
Bt.11445.1.A1_at	BCL10	0.0477396	0.197538	0.0470705	0.135678	0.0983289	0.167936	-0.0237445	0.0718618	-0.113245	0.120033	0.0250618	-0.168714	-0.0894511	-0.670756	-0.16921	-0.00938391	0.0383557	0.188155	0.0376866	-0.00416002	0.131518	0.0941688	0.163776	-0.0279046	0.0677017	-0.117405	0.115873	0.0209018	0.0251957	-0.143519	-0.0642554	0.410317	-0.26044	0.241106	-0.286642	-0.250828	-0.263265	0.051063	0.177228	0.323436	0.189716	0.168391	0.225601	0.292286	0.228369	-0.364916	-0.436872	-0.805997
Bt.11446.1.A1_at	LDB2	0.0234565	-0.0239569	0.0500878	0.043818	0.0666904	0.0752332	0.19496	0.0436362	0.0637366	0.109555	-0.0111493	-0.33156	-0.617678	-0.00322549	-0.0576007	-0.0193616	0.00409487	-0.0433185	0.0307262	-0.057958	-0.01414	0.00873243	0.0172752	0.137002	-0.0143218	0.00577863	0.0515967	-0.0691073	0.200997	-0.130563	-0.416681	0.0594848	0.0562593	0.00188411	0.00482917	0.00182541	0.0452683	-0.0645748	-0.0496606	0.0172507	0.0701036	0.019851	0.0242964	0.100886	-0.0893137	-0.851145	-1.22333	-0.555079
Bt.11448.1.S1_at	PTMA	-0.0282774	-0.000550777	0.0117493	-0.00256214	-0.014634	0.0276584	-0.00625628	-0.0353648	-0.0895614	-0.00428478	-0.0336169	0.0753595	0.0383965	0.0156113	0.00845861	0.0172928	-0.0109846	0.016742	0.0290421	0.00596508	0.00340294	-0.00866896	0.0336235	-0.000291199	-0.0293998	-0.0835963	0.0016803	-0.0276518	-0.0327303	0.0426292	0.00566616	-0.0351234	-0.0195121	-0.0266648	0.0136979	0.0763283	0.0553012	0.0926943	0.165695	0.175232	0.197673	0.125181	0.174649	0.168828	0.150761	0.0924041	0.0869697	0.14643
Bt.11449.1.S1_at	PREB	0.0450996	-0.0286048	-0.022914	0.0806866	-0.0297431	0.0147346	-0.109219	-0.0565274	-0.0422774	0.0125885	-0.025313	0.0787463	0.0254306	-0.0310517	-0.0310364	-0.0231505	0.021949	-0.0517553	-0.0460645	0.00563062	0.0863172	-0.0241124	0.0203652	-0.103588	-0.0508968	-0.0366468	0.0182191	-0.0196824	0.0163337	0.09508	0.0417643	0.00109205	-0.0299596	-0.0299444	0.194983	-0.010656	-0.0367369	0.0135336	0.0191568	0.0301384	-0.0796153	-0.108062	-0.0332716	-0.031254	0.0196167	0.192628	0.155596	0.259355
Bt.11452.1.S1_at	TSN	-0.0431463	0.0173009	0.0574316	0.0181426	0.0644546	-0.0172413	-0.0527442	0.00863463	0.0199528	0.00850367	-0.0532033	0.117461	0.164666	0.0586201	0.0823679	0.0346013	-0.00854491	0.0519023	0.0920329	0.0063865	0.0245291	0.0708411	-0.0108548	-0.0463577	0.0150211	0.0263393	0.0148902	-0.0468168	-0.0736884	0.0437728	0.0909773	-0.0609887	-0.00236865	0.0213791	-0.0669258	-0.00752525	0.0212388	0.0347729	0.0330126	-0.00144432	-0.0141401	-0.00540983	-0.00936337	-0.00132747	-0.0187439	0.107053	0.140338	0.0449606
Bt.11456.1.S1_at	MMS19	-0.034783	-0.0431103	0.0173491	0.0266856	0.0128418	-0.0115293	0.0236281	-0.00507992	-0.0242277	-0.0142164	-0.0202544	0.054715	0.0056784	-0.0540825	0.00379011	0.0365292	0.0017462	-0.00658115	0.0538783	-0.0275836	-0.000898014	-0.0147418	-0.0391128	-0.00395542	-0.0326635	-0.0518113	-0.0418	-0.047838	-0.0512559	0.00345911	-0.0455775	-0.0296975	-0.08378	-0.0259074	0.0220976	0.0488931	0.0859258	0.0316822	0.00935364	0.0305096	0.0888482	0.0644439	0.0681799	0.0646911	0.0759879	0.0618134	0.0381686	0.0534671
Bt.11462.1.S1_at	SDC2	0.00268571	-0.0300726	-0.0116744	-0.14871	0.0803922	-0.10486	0.0579251	-0.116677	-0.129002	-0.241273	-0.025888	0.0120982	-0.160151	-0.0631855	-0.0471855	0.00890003	0.0115857	-0.0211726	-0.00277433	-0.0564886	-0.205198	0.0239036	-0.161349	0.0014365	-0.173165	-0.185491	-0.297762	-0.0823766	0.0686687	0.0807668	-0.0914822	0.0814703	0.0182848	0.0342847	0.0269481	-0.0137877	-0.00934872	-0.137705	0.0370956	-0.12678	-0.0199703	-0.176327	-0.171801	-0.274537	-0.15136	-0.437004	-0.682408	-0.454386
Bt.11464.1.S1_at	QSOX2	0.162138	-0.182442	-0.0416982	0.106376	0.0445061	0.11607	0.146773	-0.0623145	0.105459	0.077945	-0.00184274	0.311557	0.306732	0.318591	0.172533	0.124839	0.286977	-0.0576027	0.0831412	-0.0552226	0.0511538	-0.0107166	0.0608477	0.09155	-0.117537	0.050236	0.0227224	-0.0570654	-0.132152	0.179405	0.17458	-0.0797872	0.238804	0.0927458	0.14203	-0.0293899	-0.0120345	0.0444119	0.0457987	0.113697	0.12951	0.112015	0.254477	0.161744	0.131593	0.162406	0.401725	0.225524
Bt.11465.1.S1_at	HMGCR	-0.0924599	-0.237655	-0.442971	-0.431523	-0.446662	-0.0362181	0.131651	0.803893	0.869356	1.10829	-0.182399	0.307797	0.133484	0.0900736	-0.00356015	-0.144327	-0.236787	-0.381982	-0.587298	-0.131122	-0.562645	-0.577784	-0.16734	0.000528841	0.672771	0.738233	0.97717	-0.313522	-0.176704	0.131093	-0.0432194	-0.080496	0.0095776	-0.0840562	0.0386015	0.514768	0.168862	-0.67869	-0.6762	-0.82781	-1.00867	-0.341512	-0.753957	-0.608383	-1.34608	0.612252	0.535407	0.377867
Bt.1147.1.S1_at	GSK3A	-0.304551	0.00544016	0.0555876	0.0433889	-0.0387269	0.0516081	0.0554052	0.000226572	0.0116525	0.0511178	0.00963776	0.0155034	-0.0135273	0.0659593	0.0349105	0.19463	-0.109921	0.20007	0.250218	-0.0567649	-0.0133761	-0.0954918	-0.00515681	-0.00135978	-0.0565384	-0.0451124	-0.00564716	-0.0471272	0.0380702	0.0535737	0.0245429	0.0548214	0.120781	0.0897319	-0.354415	-0.229491	-0.0890657	0.0376164	0.0344368	0.139407	0.0826133	-0.00244987	0.0800458	0.026405	0.114401	0.0239868	0.0759655	0.0253085
Bt.11476.1.S1_at	LFNG	0.0552991	-0.00490713	0.124366	0.0841633	0.0724137	0.0619244	0.244946	-0.0213426	-0.182963	0.0589775	0.0817183	0.0697874	0.0363732	-0.12409	0.044681	-0.0384131	0.016886	-0.0433203	0.0859529	-0.242642	-0.158479	-0.170228	-0.180718	0.00230364	-0.263985	-0.425605	-0.183665	-0.160924	-0.163456	-0.0936687	-0.127083	-0.00339485	-0.127485	0.0412862	-0.179245	-0.221186	-0.176889	0.209953	0.307336	0.537409	0.709312	0.551199	0.64869	0.631491	0.643265	-0.430945	-0.569642	-0.24716
Bt.11485.1.A1_at	AADAT	-0.00725619	-0.0376073	-0.0507641	-0.0911589	0.0993921	-0.266077	0.0252201	0.0836417	0.0293734	-0.115871	0.0541349	0.0203212	-0.0401266	0.0518653	-0.00349962	0.00470764	-0.00254856	-0.0328997	-0.0460564	0.166578	0.0754189	0.26597	-0.0994996	0.191798	0.25022	0.195951	0.0507068	0.220713	0.0637017	0.0840229	0.0235751	0.0646184	0.116484	0.0611188	-0.031955	-0.0703246	-0.0890209	-0.265867	-0.22662	-0.228152	-0.177163	-0.22613	-0.28637	-0.236488	-0.340315	-0.0165541	-0.0561593	-0.0958774
Bt.11487.1.A1_at	PTCD3	-0.126012	-0.0145405	0.0148067	0.0160259	0.000296007	-0.0212208	-0.0863529	-0.0727523	-0.0885719	-0.00395311	-0.169033	0.186062	0.231274	0.0119948	-0.0873901	0.103222	-0.0227897	0.0886813	0.118028	0.00669253	0.0227184	0.00698853	-0.0145283	-0.0796603	-0.0660597	-0.0818794	0.00273942	-0.162341	-0.0978259	0.088236	0.133448	-0.0742308	-0.062236	-0.161621	0.159426	0.505496	0.500709	0.0499324	0.0912433	0.0791039	0.00728694	-0.0213962	0.0394478	0.0740766	0.00173735	0.364597	0.452746	0.348879
Bt.11488.1.A1_at	DUSP22	-0.0250243	-0.00823073	0.0315216	0.00787408	-0.0118829	-0.00618429	-0.00389914	-0.017106	-0.00710821	0.000931831	-0.0229359	0.0154153	0.0375016	0.0115206	0.00388489	0.0147064	-0.0103179	0.00647565	0.0462279	-0.00742179	0.000452285	-0.0193047	-0.0136061	-0.0113209	-0.0245278	-0.01453	-0.00648996	-0.0303577	-0.0489941	-0.0335787	-0.0114924	-0.00651099	0.00500964	-0.0026261	-0.0603386	-0.0797542	-0.0400887	0.00990539	-0.0130387	-0.0116977	-0.022813	-0.00713599	-0.00526696	0.00465964	-0.00999648	-0.0538341	-0.0369453	-0.0188816
Bt.11493.1.S1_at	BCAP31	-0.122675	-0.00885788	0.108785	0.0534507	-0.0456535	-0.0985544	-0.176127	0.0486229	-0.0940807	-0.0690099	0.108086	0.0159819	0.129199	-0.113678	0.0243565	0.183381	0.0607065	0.174523	0.292167	0.00663319	0.0600838	-0.0390203	-0.0919212	-0.169494	0.0552561	-0.0874476	-0.0623768	0.114719	0.0723833	0.0883653	0.201583	-0.0334008	-0.147079	-0.00904425	-0.152382	-0.104748	-0.0491924	0.037498	-0.0387276	-0.114955	-0.125429	-0.0971826	-0.188275	-0.184893	-0.0998426	0.277002	0.297372	0.125258
Bt.11497.1.A1_at	VRK1	0.0927897	0.0615881	-0.0790344	-0.0263774	-0.0669278	-0.113888	-0.0669455	-0.0501849	-0.161881	-0.205298	-0.209059	0.307775	0.303348	0.119849	0.107827	-0.0566852	0.0361044	0.00490284	-0.13572	0.0177069	-0.00867052	-0.049221	-0.0961813	-0.0492386	-0.032478	-0.144174	-0.187591	-0.191352	-0.141804	0.165971	0.161543	-0.226937	-0.107088	-0.11911	0.0345265	0.00829042	-0.227283	0.105376	0.244174	0.320592	0.476564	0.239687	0.203844	0.172177	0.228249	0.773915	0.870613	0.734727
Bt.115.1.S1_at	DDC	-0.0317576	0.0688258	-0.00708969	-0.00016925	0.261568	-0.132841	-0.0258081	0.103796	0.0428378	-0.107845	-0.115353	0.0148192	0.0348777	-0.0254042	0.0280033	-0.026766	-0.0585236	0.0420598	-0.0338557	-0.00765095	-0.0078202	0.253918	-0.140492	-0.033459	0.0961451	0.0351868	-0.115496	-0.123004	-0.0283014	-0.0134823	0.00657625	-0.00385241	-0.0292566	0.0241509	0.00152087	0.0617568	0.0162664	-0.0923023	0.0244417	-0.264203	-0.0791034	-0.213582	-0.137971	-0.299997	-0.247008	0.0143209	0.000743533	-0.0287425
Bt.11502.1.A1_at	DNAJC18	0.0599324	-0.0339565	-0.0502602	-0.00154239	0.0274998	-0.0100059	-0.0234475	-0.004109	-0.0442172	-0.028484	-0.0453555	-0.0637206	-0.120307	-0.0184535	0.0393001	-0.0101773	0.0497551	-0.0441338	-0.0604375	-0.00599299	-0.00753538	0.0215068	-0.0159989	-0.0294405	-0.010102	-0.0502102	-0.034477	-0.0513484	-0.0313343	-0.0950548	-0.151641	0.00204724	-0.0164062	0.0413474	-0.0169131	-0.0217709	-0.0192436	-0.000777877	0.0589085	0.0337332	0.0365706	0.10843	0.0800896	0.0567044	0.0257459	-0.161959	-0.22215	-0.371836
Bt.11503.1.S1_a_at	MAP3K4	-0.045569	0.00311407	-0.0175341	0.105932	0.0876747	0.0652075	0.0511694	-0.00391057	0.0554205	0.0329496	0.023615	0.0672092	0.049878	-0.0320858	0.0208808	0.0737675	0.0281985	0.0768816	0.0562334	-0.0565105	0.0494211	0.0311642	0.00869704	-0.00534108	-0.0604211	-0.00108996	-0.0235609	-0.0328955	-0.0341044	0.0331048	0.0157736	0.0030841	-0.0290017	0.0239649	0.0152316	0.12661	0.144089	0.0746104	0.0588846	0.0316706	-0.0125899	0.0174798	0.028316	0.000160215	-0.00557694	0.0449966	0.0728596	0.00106689
Bt.11505.2.S1_at	GRINA	-0.044603	-0.100956	0.0526989	-0.0183568	-0.0306662	-0.101072	-0.0423145	-0.0527273	0.0805589	0.048145	-0.00262285	0.080026	-0.074439	0.116158	0.0910741	0.0809465	0.0363435	-0.0200097	0.133645	0.0309529	0.012596	0.000286699	-0.0701195	-0.0113617	-0.0217744	0.111512	0.0790978	0.02833	-0.062337	0.0176891	-0.136776	-0.122345	-0.00618692	-0.0312706	0.0292345	-0.00527088	0.117754	0.0156182	-0.0258439	-0.119474	-0.08393	-0.100112	-0.0234002	0.0340065	-0.0584843	0.157785	0.174613	0.160285
Bt.11508.1.S1_at	NCBP2	-0.0471066	0.189131	0.193895	0.0857176	0.114672	-0.0091089	0.0147242	0.0295556	-0.0913138	-0.0946961	-0.0345112	0.247637	0.220466	-0.0206337	0.00100846	-0.0259529	-0.0730595	0.163178	0.167942	-0.0820657	0.00365183	0.032606	-0.0911746	-0.0673416	-0.0525101	-0.17338	-0.176762	-0.116577	-0.1703	0.0773373	0.0501663	-0.0567256	-0.0773593	-0.0557172	0.0278199	0.17472	0.216784	0.0282903	0.0950848	0.00835645	0.0917228	0.0726842	0.0110861	-0.0048379	0.0168445	0.423638	0.3849	0.263445
Bt.11511.1.A1_at	SLBP	-0.0874414	0.2057	0.0462689	0.0362042	0.249946	-0.00385076	0.159179	0.00119048	-0.0793462	-0.091636	0.0550252	0.440725	0.376402	0.15537	0.21081	0.0598639	-0.0275775	0.265564	0.106133	-0.161379	-0.125175	0.0885669	-0.16523	-0.0022003	-0.160188	-0.240725	-0.253015	-0.106354	-0.296177	0.144548	0.0802246	-0.185674	-0.030304	0.025136	-0.0621755	0.2372	0.0916219	0.144398	0.482175	0.528412	0.65242	0.538344	0.558543	0.469696	0.528566	0.293275	0.432394	0.281532
Bt.11516.1.S1_at	PDHA1	0.00941783	0.0155275	0.0257814	0.0466949	0.0683647	0.0520843	0.0229716	0.0928294	0.0948931	0.0607663	0.0609282	0.0802375	0.0479923	0.00897259	0.00269789	0.0207804	0.0301983	0.0363079	0.0465618	-0.0398296	0.00686529	0.0285351	0.0122547	-0.016858	0.0529998	0.0550635	0.0209367	0.0210986	-0.0209233	0.0593142	0.0270691	-0.0213747	-0.0124021	-0.0186768	0.0341864	0.0952481	0.076756	0.0498223	0.0528813	0.0186849	-0.0425077	0.0318925	0.00197025	-0.0110292	-0.0385324	0.0897605	0.077446	0.0715395
Bt.11524.1.A1_at	ATP9B	0.0205737	0.0093902	0.0857232	-0.0277421	-0.00519451	-0.0651844	0.0547006	0.00171156	-0.000365631	-0.0281772	0.0320457	0.00791732	-0.0393751	0.0256305	0.0149058	-0.0306473	-0.0100736	-0.0212571	0.055076	-0.0280887	-0.0558308	-0.0332832	-0.0932731	0.0266119	-0.0263772	-0.0284543	-0.0562659	0.00395701	-0.0539503	-0.046033	-0.0933254	-0.0351409	-0.00951044	-0.0202351	0.0795153	0.236125	0.277212	-0.0423193	-0.0567397	-0.0717734	-0.00304155	-0.02972	-0.0281498	-0.0523536	-0.0368474	-0.117714	-0.144846	-0.0936262
Bt.11525.1.S1_a_at	RBPMS	-0.15028	-0.525544	-0.801127	-0.0269188	-0.0409171	0.0483546	0.128098	0.036106	-0.0920567	0.00439858	0.0766795	-0.143448	-0.20339	-0.10785	-0.120787	0.197499	0.0472192	-0.328045	-0.603628	-0.0482406	-0.0751595	-0.0891578	0.000114015	0.0798577	-0.0121346	-0.140297	-0.043842	0.0284389	0.0765687	-0.0668793	-0.126821	0.0369434	-0.0709066	-0.0838432	0.0464756	-0.331451	-0.537561	-0.0887287	-0.0244268	0.071325	0.197611	0.132669	0.129691	0.10344	0.227221	-0.143978	-0.239163	-0.183606
Bt.11527.1.A1_at	BCL2L2	0.0215084	-0.0665331	-0.143297	-0.033551	0.0364379	-0.0239368	0.0113429	-0.0073296	-0.0330571	-0.0652693	-0.0472889	-0.0477395	-0.0847806	-0.0202211	0.0136971	0.0156471	0.0371555	-0.050886	-0.12765	-0.0141969	-0.0477479	0.022241	-0.0381337	-0.00285406	-0.0215265	-0.0472541	-0.0794663	-0.0614859	0.0010738	-0.0466657	-0.0837068	0.0343757	0.0141546	0.0480728	0.0529103	0.0947395	0.0368038	-0.087309	0.00514169	-0.00802305	-0.0947628	-0.0164751	-0.0262081	0.0273921	-0.142554	-0.258315	-0.294177	-0.27258
Bt.1153.1.S1_at	NDUFS3	-0.109757	-0.000536211	0.0547316	-0.00752567	0.0344009	0.0377718	-0.0171641	-0.00378928	-0.0196674	0.00165342	-0.0341272	0.0650221	0.082964	-0.00417424	-0.0120742	0.0817684	-0.0279889	0.0812321	0.1365	-0.0334674	-0.040993	0.000933514	0.00430438	-0.0506314	-0.0372567	-0.0531347	-0.031814	-0.0675946	-0.0298692	0.0351529	0.0530949	-0.0346375	-0.0388117	-0.0467117	-0.0824939	0.00707891	0.0703612	-0.00413814	0.00602358	0.00364565	-0.0136326	-0.016597	-0.0713051	0.00344042	-0.0683659	0.115614	0.132587	0.127263
Bt.1154.1.S1_at	WDR1	-0.283969	-0.132264	-0.129241	0.142136	-0.0841759	-0.117569	0.0631231	-0.109922	-0.240564	-0.102969	-0.0691224	-0.00154647	0.119538	0.107869	0.148482	0.0339072	-0.250061	-0.0983564	-0.095334	-0.21124	-0.0691039	-0.295416	-0.328809	-0.148117	-0.321162	-0.451804	-0.31421	-0.280363	-0.169207	-0.170753	-0.049669	-0.236972	-0.129103	-0.0884903	-0.227584	-0.0915487	-0.100841	0.203916	0.360799	0.518977	0.737827	0.455508	0.52446	0.413403	0.58899	0.309893	0.583998	0.354706
Bt.1157.1.S1_at	MGST3	-0.25277	0.056373	0.0885734	-0.0531225	0.102988	-0.0784415	0.211932	0.0223069	0.10368	0.0215035	0.162991	0.113674	0.0413692	-0.00560478	-0.0184115	-0.00829724	-0.261067	0.0480758	0.0802761	-0.0760649	-0.129187	0.0269234	-0.154506	0.135867	-0.053758	0.0276152	-0.0545614	0.0869261	-0.125857	-0.0121828	-0.0844878	-0.0375895	-0.0431943	-0.056001	-0.100056	0.146869	0.251893	-0.0638037	-0.139735	-0.163875	0.0346726	-0.16259	-0.226312	-0.183863	-0.241326	0.164326	0.034263	-0.106951
Bt.11574.1.A1_at	SERPINC1	0.0318719	0.0538716	0.118439	-0.0302472	0.0557216	0.0312374	-0.00831378	0.0097246	0.0979092	0.0551262	0.0221381	0.0183733	0.151883	0.00525481	0.0785549	-0.0776741	-0.0458022	-0.0238025	0.0407647	0.0325311	0.0022839	0.0882526	0.0637685	0.0242173	0.0422557	0.13044	0.0876573	0.0546692	-0.059011	-0.0406377	0.0928716	-0.0290662	-0.0238114	0.0494887	0.0412693	0.167482	0.171295	-0.0146009	-0.00212222	-0.0305834	-0.107569	-0.0292016	-0.00499532	-0.00555657	-0.0476131	-0.034868	0.108549	0.140383
Bt.11576.1.S1_at	SAT2	-0.0172376	-0.0328597	0.0209963	0.0909905	-0.0455163	-0.0518323	-0.00132646	0.0930926	0.0398348	-0.0778064	0.0253511	0.00162454	-0.0346271	0.030352	0.0153497	0.00769549	-0.00954215	-0.0251642	0.0286918	-0.0600152	0.0309754	-0.105532	-0.111847	-0.0613416	0.0330774	-0.0201803	-0.137822	-0.034664	-0.0112599	-0.00963538	-0.045887	-0.0338017	-0.00344965	-0.018452	-0.0482434	-0.0323109	0.00281523	0.114259	-0.135085	-0.13262	-0.135919	-0.0351308	-0.101958	-0.122078	-0.216869	0.0566882	0.0600412	-0.00888954
Bt.11580.1.S1_at	IGF2BP3	-0.0182058	-0.0554432	-0.0667598	-0.00467596	0.000138383	0.0130261	0.0644701	0.00339099	-0.039651	0.0389613	-0.0230062	0.0639409	0.112735	0.0222409	0.066854	0.0400041	0.0217983	-0.0154391	-0.0267557	0.00111742	-0.00355854	0.0012558	0.0141435	0.0655875	0.00450841	-0.0385335	0.0400787	-0.0218888	-0.0467179	0.017223	0.0660171	-0.0550161	-0.0327752	0.011838	0.0448395	0.128215	0.176331	0.0259351	0.0314126	0.109938	0.200796	0.205211	0.184521	0.196018	0.128642	0.0869147	0.223399	0.144644
Bt.11581.1.S1_at	ENSBTAG00000011961	0.283534	-1.00609	-1.8236	0.0200438	-0.0283773	-0.0328008	0.0532973	-0.179412	-0.230413	0.00718216	-0.112565	0.169287	0.0314097	-0.0305933	0.067802	-0.128054	0.15548	-1.13415	-1.95166	0.00526295	0.0253067	-0.0231144	-0.0275378	0.0585602	-0.174149	-0.22515	0.0124451	-0.107302	-0.0515435	0.117743	-0.0201338	0.168774	0.138181	0.236576	0.417605	-0.567323	-1.53102	-0.00151065	0.0789823	0.211	0.13609	0.312551	0.261057	0.272611	0.196929	0.181198	0.084377	-0.241786
Bt.11586.1.S1_at	PYCARD	-0.0513543	0.122643	0.368635	0.229659	-0.0229346	-0.0400046	0.172124	-0.0923556	-0.402272	-0.112921	-0.229615	-0.00241947	-0.166668	-0.0642714	-0.116604	-0.0594689	-0.110823	0.063174	0.309166	-0.0884281	0.14123	-0.111363	-0.128433	0.083696	-0.180784	-0.490701	-0.201349	-0.318044	0.0357782	0.0333587	-0.13089	-0.124498	-0.18877	-0.241102	0.226493	0.196488	0.314103	0.503122	0.890842	1.23566	1.56388	1.11226	1.14275	1.11265	1.20012	0.197312	0.052246	0.326048
Bt.11587.1.S1_at	SPAG5	-0.11757	0.0113566	-0.0407733	-0.0276075	-0.0354731	-0.0354518	-0.00391168	0.00789959	0.0114369	0.00445825	0.00404389	0.19835	0.281823	0.0790389	0.0431444	0.0473723	-0.0701982	0.0587288	0.00659896	0.00204359	-0.0255639	-0.0334295	-0.0334082	-0.00186809	0.00994318	0.0134805	0.00650184	0.00608748	-0.079137	0.119213	0.202686	-0.0592697	0.0197692	-0.0161253	-0.0397921	0.0355089	0.00164048	-0.0132772	-0.0110653	0.00906619	0.102077	0.0110226	0.023574	0.0034728	0.0447322	0.40589	0.565461	0.485974
Bt.11588.1.A1_at	USP48	0.145502	-0.0384567	0.116544	0.0975878	0.120084	0.00635566	0.0132873	0.0892232	-0.0424737	-0.0221487	-0.062881	0.0459957	-0.0284935	-0.00658454	0.0184756	-0.00863324	0.136869	-0.0470899	0.10791	0.00382227	0.10141	0.123906	0.0101779	0.0171095	0.0930455	-0.0386514	-0.0183265	-0.0590587	-0.0326437	0.013352	-0.0611372	-0.0383248	-0.0449093	-0.0198492	0.241429	0.217232	0.320953	0.0394525	0.0975707	0.080533	0.0125796	0.127504	0.0261517	0.0802778	-0.00206918	0.120722	0.107269	0.00899785
Bt.11589.1.A1_at	SERPIND1	-0.0464848	0.0461864	0.0629652	-0.10306	0.136081	0.00516903	0.229236	-0.108727	0.0692697	-0.0323596	0.373418	0.00739414	0.135476	-0.00119047	-0.045721	-0.0645874	-0.111072	-0.018401	-0.00162226	-0.28385	-0.38691	-0.14777	-0.278681	-0.0546145	-0.392577	-0.214581	-0.31621	0.0895676	-0.00778561	-0.000391471	0.127691	0.00978573	0.00859526	-0.0359352	-0.0151763	0.0489732	0.0738017	0.0444316	-0.0719759	-0.0905179	-0.166836	-0.207249	-0.146224	-0.238228	0.174	0.042555	0.131542	0.0376493
Bt.11617.1.A1_at	PJA1	-0.0162993	-0.0319951	-0.0175991	0.00972864	0.00379902	-0.00463912	-0.00940172	0.00253178	-0.0221271	-0.0303257	-0.0512392	0.069465	0.0417682	0.0489739	0.0498487	0.0788979	0.0625986	0.0469028	0.0612988	-0.00778558	0.00194306	-0.00398656	-0.0124247	-0.0171873	-0.0052538	-0.0299127	-0.0381113	-0.0590248	-0.019852	0.049613	0.0219162	0.0216955	0.0706694	0.0715442	-0.0392743	-0.107898	-0.0886463	-0.0186738	0.00267322	-0.00742405	0.0223781	-0.00780204	-0.00428681	-0.00575689	-0.0223871	0.0568267	0.0252629	-0.00215789
Bt.11631.1.A1_at	IVNS1ABP	0.206629	-0.0062874	-0.254156	0.301768	0.389233	0.236446	0.105031	-0.0060171	0.224904	0.154821	0.01189	-0.154912	-0.153233	-0.261899	-0.313272	-0.0906318	0.115997	-0.0969192	-0.344788	-0.0192908	0.282477	0.369942	0.217155	0.0857405	-0.0253079	0.205613	0.13553	-0.00740085	0.0432663	-0.111646	-0.109967	0.385985	0.124087	0.0727135	-0.0660715	-0.47905	-0.613683	0.203637	0.305173	0.327432	0.0948067	0.0273278	0.230883	0.202052	0.209648	-0.611274	-0.84408	-0.961496
Bt.1164.1.S1_at	OSBPL7	0.0228658	-0.0251034	0.0170181	0.0419681	0.00828166	0.0195593	0.0321415	-0.0177248	-0.00920907	0.0179886	-0.0230072	0.0523567	-0.00178603	0.0239765	0.0285555	0.00498357	0.0278493	-0.0201199	0.0220017	-0.0242899	0.0176782	-0.0160082	-0.00473061	0.00785165	-0.0420147	-0.033499	-0.0063013	-0.047297	-0.0262549	0.0261018	-0.0280409	-0.0101661	0.0138105	0.0183894	0.0627221	0.115198	0.124535	0.0514289	0.0376874	0.0785156	0.0775378	0.065432	0.0774532	0.0914828	0.0362663	-0.021476	-0.0576382	0.00594649
Bt.11642.1.A1_at	MALT1	0.0814912	-0.0245887	-0.11853	0.0028846	0.0218639	-0.0104247	0.0555714	-0.0610482	-0.0288538	0.0451191	-0.0634676	-0.062977	0.0386658	0.0590136	0.0993265	0.103491	0.184982	0.0789022	-0.0150395	0.0202538	0.0231384	0.0421177	0.00982907	0.0758252	-0.0407944	-0.00859996	0.0653729	-0.0432138	0.0209406	-0.0420364	0.0596064	0.0339646	0.0929782	0.133291	0.159735	0.165916	0.0925576	0.0350286	0.0959901	0.137534	0.147903	0.112806	0.112742	0.101561	0.119987	-0.128597	-0.0624314	-0.182011
Bt.1165.1.S1_at	ADCY7	0.148102	0.0727938	0.150283	0.0472089	0.0627925	-0.0310927	0.0462365	0.0586815	-0.149316	0.0977214	-0.00840254	-0.205421	-0.126272	0.106595	0.177572	-0.0217109	0.126391	0.0510829	0.128572	0.012347	0.0595559	0.0751395	-0.0187456	0.0585835	0.0710285	-0.136969	0.110068	0.0039445	0.0897961	-0.115625	-0.0364763	-0.128608	-0.0220121	0.0489645	0.272772	0.400668	0.358113	0.246336	0.461705	0.744952	0.984449	1.10604	1.15695	1.20166	1.03458	-0.454888	-0.483106	-0.191821
Bt.11651.1.A1_at	SCAND1	-0.143106	0.0950233	0.161592	-0.0545533	-0.0112904	-0.0340522	-0.107425	-0.16068	0.0182081	0.0385913	-0.030729	0.319196	0.283487	0.0569831	-0.025225	0.130603	-0.0125031	0.225627	0.292195	0.0553596	0.00080624	0.0440692	0.0213074	-0.052065	-0.105321	0.0735677	0.0939509	0.0246306	-0.183621	0.135576	0.0998662	0.0106015	0.0675846	-0.0146235	-0.19588	-0.0901556	0.0526547	-0.0846875	0.0294695	-0.0623536	-0.158016	-0.221326	-0.073784	-0.0833461	-0.0423664	0.521402	0.618298	0.334666
Bt.11656.1.S1_at	CGN	-0.0238951	0.0384753	-0.0499076	0.0791204	0.125772	0.0204573	0.169446	0.150068	0.211004	0.090428	0.0386161	0.0804687	0.062488	-0.0759405	0.00206913	0.0632459	0.0393508	0.101721	0.0133384	-0.0272664	0.0518541	0.098506	-0.00680901	0.142179	0.122801	0.183737	0.0631617	0.0113498	-0.0689127	0.0115559	-0.00642474	0.0285745	-0.047366	0.0306436	-0.033179	-0.0825818	-0.0751355	0.106701	-0.0267745	-0.193348	-0.217621	-0.0298465	-0.0501271	-0.0735645	-0.380826	0.0371734	0.0887477	-0.0866608
Bt.11659.1.S1_at	MRPL57	-0.0797248	0.140747	0.199928	-0.0133178	-0.0209079	-0.00860954	-0.0376289	-0.0769934	-0.0961163	-0.0242654	-0.114035	0.201559	0.170177	0.014613	-0.00349037	0.0165223	-0.0632026	0.157269	0.216451	-0.00131918	-0.014637	-0.022227	-0.00992871	-0.038948	-0.0783126	-0.0974355	-0.0255845	-0.115354	-0.121615	0.0799444	0.048562	-0.0441583	-0.0295453	-0.0476487	-0.0764597	0.139619	0.223917	-0.0527635	-0.0537061	-0.0965488	-0.136914	-0.123016	-0.128609	-0.087286	-0.175123	0.341372	0.365478	0.151294
Bt.1166.1.S1_at	BABAM1	-0.114757	0.0132581	0.0664714	-0.0199397	-0.0241197	-0.0257793	0.00642631	-0.0269129	-0.0578734	-0.0472392	-0.0237325	0.0489672	0.0478822	0.0704884	0.050915	0.0987914	-0.0159661	0.11205	0.165263	-0.0229555	-0.0428952	-0.0470752	-0.0487348	-0.0165292	-0.0498683	-0.0808289	-0.0701946	-0.046688	-0.0380117	0.0109554	0.00987044	-0.0766666	-0.00617825	-0.0257516	-0.118873	-0.0248946	0.0525616	-0.000168033	0.06911	0.0480096	0.0948664	0.0445013	0.0502085	0.0103553	0.00648049	0.157923	0.159712	0.200245
Bt.11660.1.A1_at	NKD2	0.0259786	0.010557	0.00497011	0.00149606	0.125699	0.00401558	0.0171626	-0.0555724	0.0716983	-0.0396757	-0.0201458	-0.0200555	-0.0538854	0.0145443	-0.0096629	-0.0390614	-0.0130828	-0.0285044	-0.0340913	-0.0361376	-0.0346416	0.0895616	-0.0321221	-0.0189751	-0.0917101	0.0355607	-0.0758133	-0.0562835	-0.0465201	-0.0665756	-0.100406	-0.00703481	0.00750951	-0.0166977	-0.0230073	-0.0232451	-0.0417978	0.0344868	0.0437615	-0.0400905	-0.0577916	-0.0271244	0.00601531	-0.0140603	0.0187541	-0.0975336	-0.15076	-0.133838
Bt.11661.1.S1_at	CDV3	0.220471	0.0385381	0.109583	0.0768464	0.073556	-0.0179482	-0.141898	-0.175639	-0.108433	-0.130863	-0.108373	0.163938	0.0973467	0.030379	-0.0805588	-0.0317671	0.188704	0.00677098	0.0778157	0.0288788	0.105725	0.102435	0.0109306	-0.113019	-0.14676	-0.0795539	-0.101984	-0.0794939	0.00696688	0.170905	0.104314	0.0203293	0.0507083	-0.0602295	0.236861	0.327365	0.247683	0.102525	0.232844	0.18013	0.043257	-0.00823986	0.149089	0.0729439	0.125029	0.294464	0.330305	0.364761
Bt.11662.1.A1_at	GPX7	-0.159849	0.215499	0.24098	-0.00908378	0.0663691	-0.0794864	0.0397994	-0.00289544	-0.0644962	-0.167924	-0.128063	0.323471	0.0286182	0.0826809	0.104887	-0.0328595	-0.192709	0.18264	0.20812	-0.134625	-0.143709	-0.0682556	-0.214111	-0.0948253	-0.13752	-0.199121	-0.302548	-0.262688	-0.125641	0.19783	-0.0970227	-0.0002113	0.0824696	0.104676	-0.0943307	0.506051	0.666342	-0.10491	-0.189519	-0.00287435	0.207082	0.0394879	0.0749135	0.0779871	0.0544748	0.179634	-0.0348181	-0.0192907
Bt.1167.1.S1_at	DEK	0.472508	0.295332	0.198387	0.116488	0.0337237	0.0511098	0.105083	0.0472801	-0.0642337	-0.0115614	0.0563417	0.0293291	0.168959	0.0322938	0.224688	-0.368576	0.103933	-0.0732438	-0.170188	-0.0370508	0.0794372	-0.00332712	0.014059	0.0680318	0.0102293	-0.101285	-0.0486122	0.0192909	-0.142711	-0.113382	0.0262474	-0.0367402	-0.00444641	0.187947	0.298964	0.318269	0.196705	0.184478	0.15839	0.294417	0.379246	0.247144	0.281597	0.247063	0.209065	-0.0195312	0.0934282	-0.436577
Bt.1169.1.S1_at	ADD3	0.265713	0.0602284	0.00961559	-0.206905	0.0142822	-0.0328571	0.152684	0.0631969	0.157146	0.145645	0.0230535	-0.149988	0.0669628	-0.0353425	0.337443	-0.0697912	0.195922	-0.00956285	-0.0601756	0.0675275	-0.139377	0.0818097	0.0346704	0.220211	0.130724	0.224673	0.213172	0.0905809	0.0701851	-0.0798032	0.137148	0.159527	0.124184	0.496969	0.169437	0.1826	0.0807875	-0.335949	-0.239991	-0.0733989	0.185928	-4.32389e-05	0.0386656	-0.0216449	-0.113034	-0.367765	-0.448407	-0.612086
Bt.11710.1.S1_at	PDCL3	-0.124745	-0.0272019	0.0280231	0.0649334	-0.0188382	-0.0648563	0.0400564	0.11104	-0.126959	-0.0526082	-0.0219196	0.168166	0.285157	-0.13959	-0.0736028	0.10151	-0.0232346	0.0743083	0.129533	-0.072585	-0.00765164	-0.0914232	-0.137441	-0.0325286	0.0384548	-0.199544	-0.125193	-0.0945047	-0.0507624	0.117404	0.234395	0.0551808	-0.0844089	-0.018422	-0.0253566	0.194123	0.163716	0.00598109	0.108961	0.0586397	0.185177	0.0667424	0.0444846	-0.0225792	0.142816	0.279474	0.323467	0.00832021
Bt.11711.1.A1_at	HMGB3	-0.102926	-0.0988903	-0.078091	-0.138225	0.0144069	-0.0138012	-0.013751	0.0698451	0.105274	0.00984673	-0.0855291	0.228991	0.314933	0.0763767	0.0696971	-0.00893188	-0.111858	-0.107822	-0.0870229	0.0241816	-0.114044	0.0385885	0.0103804	0.0104307	0.0940267	0.129456	0.0340283	-0.0613475	-0.199844	0.0291467	0.115088	-0.0680223	0.0083544	0.00167473	-0.0328141	-0.00249197	-0.0282811	-0.0458711	-0.0281721	-0.10018	-0.07291	0.016382	-0.0333178	-0.13061	-0.168196	0.31389	0.459862	0.283097
Bt.11714.1.S1_at	TP53BP2	-0.0181106	0.0227438	0.00197687	-0.00658173	0.206585	-0.179181	-0.034439	0.021492	0.1348	-0.042193	-0.211703	-0.094581	-0.173734	-0.00231682	0.0142623	-0.0409559	-0.0590665	-0.0182121	-0.038979	-0.0498077	-0.0563894	0.156778	-0.228988	-0.0842467	-0.0283157	0.0849918	-0.0920007	-0.261511	0.00611321	-0.0884678	-0.167621	-0.037731	-0.0400478	-0.0234687	-0.000714674	0.0158564	0.0415321	-0.0515979	-0.141027	-0.347322	-0.185779	-0.0956137	-0.144117	-0.117283	-0.334993	-0.32237	-0.469738	-0.523703
Bt.11721.1.A1_at	ARHGAP17	0.0133883	0.0359324	0.022716	0.0168077	0.0321062	0.0390616	0.0332413	-0.000237432	-0.00670189	0.0325945	0.00537806	-0.0653231	-0.0222514	0.0234382	0.0269906	-0.00944869	0.00393962	0.0264837	0.0132673	-0.0352711	-0.0184635	-0.00316495	0.00379043	-0.00202984	-0.0355086	-0.041973	-0.00267663	-0.0298931	-0.0261077	-0.0914308	-0.048359	-0.0160813	0.00735691	0.0109093	0.0235094	0.0166054	0.0525934	-0.00407882	-0.0350967	0.0537142	0.0451855	0.0996183	0.12044	0.104003	0.062917	-0.171763	-0.158141	-0.155984
Bt.11739.1.S1_a_at	STAP2	-0.122738	-0.0773916	-0.00798221	0.000716441	0.00667761	0.0216816	0.11487	0.0563334	0.146148	0.0200989	0.354852	-0.104454	-0.308642	0.0463484	0.0129892	-0.00181707	-0.124555	-0.0792087	-0.00979927	-0.126784	-0.126068	-0.120107	-0.105103	-0.0119139	-0.0704509	0.0193634	-0.106685	0.228068	0.0179383	-0.0865154	-0.290704	-0.079887	-0.0335386	-0.0668978	-0.0842353	-0.0757739	-0.044404	0.0112651	-0.185165	-0.292051	-0.412562	-0.272117	-0.314887	-0.361669	-0.35689	-0.132068	-0.326029	0.0690297
Bt.1174.1.S1_at	MBNL2	0.16849	0.0526853	0.067701	-0.226557	-0.000659064	-0.06749	-0.0452281	-0.123771	-0.0431223	-0.0290007	-0.147758	0.11158	0.0573219	-0.0198838	-0.0843971	-0.0619866	0.106503	-0.0093013	0.00571441	0.0390329	-0.187524	0.0383738	-0.0284572	-0.00619516	-0.0847379	-0.00408936	0.0100322	-0.108725	-0.0869828	0.024597	-0.0296609	-0.00378193	-0.0236657	-0.088179	0.107336	0.0296899	0.0233472	-0.145141	0.00728246	-0.00711392	-0.0574056	-0.0312422	-0.015739	0.0380251	-0.112537	-0.0903887	-0.13974	-0.00277833
Bt.11748.1.A1_at	FAM20C	0.0108688	-0.0991409	0.0277187	0.074643	0.19407	0.151621	0.0941377	-0.0338247	0.0877439	0.0234455	0.128009	0.0129971	-0.0830047	0.0687914	0.0579592	-0.0990118	-0.088143	-0.198153	-0.0712931	-0.0216975	0.0529455	0.172373	0.129924	0.0724402	-0.0555222	0.0660464	0.00174801	0.106311	-0.0775056	-0.0645085	-0.16051	-0.0538786	0.0149128	0.00408062	0.0440287	-0.0955655	-0.0426789	0.0836149	0.074773	-0.0623054	-0.270184	-0.227912	-0.126978	-0.142893	-0.248009	0.0115962	-0.0419204	-0.077021
Bt.1176.1.A1_at	CDC23	-0.0243904	-0.0139019	0.0413476	0.0122915	0.0414875	-0.0559404	0.0266918	0.0407481	0.00257988	-0.0246538	-0.0412944	0.194358	0.0635944	0.0476514	0.0529459	0.0664821	0.0420916	0.0525802	0.10783	-0.0573667	-0.0450752	-0.0158792	-0.113307	-0.0306749	-0.0166186	-0.0547868	-0.0820205	-0.0986611	-0.0607767	0.133581	0.00281775	-0.0857987	-0.0381474	-0.0328529	-0.0215629	-0.0404025	-0.0269661	0.0093647	0.0701737	0.0174283	0.117174	0.0749237	0.0613933	0.0643977	0.00832956	0.228682	0.152105	0.237169
Bt.11770.1.S1_a_at	SLC25A20	-0.380647	-0.224344	-0.122724	0.0948439	-0.034298	-0.0799167	-0.0834991	0.0738407	-0.0850482	0.0246937	0.0387565	-0.26764	-0.373257	-0.318429	-0.230148	0.432559	0.0519129	0.208215	0.309835	-0.0785522	0.0162917	-0.11285	-0.158469	-0.162051	-0.00471146	-0.1636	-0.0538584	-0.0397956	0.14353	-0.12411	-0.229727	0.200198	-0.118232	-0.0299508	-0.234105	0.180868	0.278818	-0.0164549	-0.107119	-0.142874	-0.138514	-0.241548	-0.273399	-0.249509	-0.309307	-0.117005	0.00402013	-0.144443
Bt.11772.1.A1_at	C18H16orf87	0.151415	-0.0804038	-0.0649076	-0.00353286	0.163061	0.0316204	0.020704	-0.0359996	0.0527186	0.0858043	-0.316967	-0.18773	-0.218961	-0.125263	0.0417561	-0.179976	-0.028561	-0.26038	-0.244884	-0.0169183	-0.0204512	0.146143	0.0147021	0.00378567	-0.0529179	0.0358002	0.0688859	-0.333885	0.132291	-0.0554383	-0.0866692	0.164418	0.0391558	0.206174	0.065982	-0.0944136	-0.0993429	0.0367009	0.0411585	-0.127424	-0.258916	-0.146646	-0.244541	-0.0550126	-0.44847	-0.569425	-0.435179	-0.717602
Bt.1178.1.S1_a_at	S100A1	0.0300055	-0.812998	-1.28335	0.0813834	0.022531	0.0704469	0.189488	-0.178608	0.0179052	0.137702	0.106316	-0.727359	-0.953185	0.0346556	-0.0225559	-0.199212	-0.169206	-1.01221	-1.48257	-0.142318	-0.0609347	-0.119787	-0.0718712	0.0471703	-0.320927	-0.124413	-0.00461617	-0.0360016	0.478673	-0.248686	-0.474512	0.0361251	0.0707806	0.0135692	0.195663	-0.410669	-0.589114	0.00354598	-0.0699782	0.115502	-0.121668	-0.196164	-0.134646	0.00635351	-0.136499	-0.769319	-1.14231	0.118162
Bt.11791.1.A1_at	PPTC7	0.0924352	0.106712	0.124989	0.00739097	0.0100791	-0.00124394	0.000590869	0.0352693	0.0213448	-0.00497563	0.00277317	-0.0258302	-0.0168904	-0.0176034	0.00974144	-0.131742	-0.039307	-0.02503	-0.0067535	-0.0107205	-0.00332952	-0.000641384	-0.0119644	-0.0101296	0.0245489	0.0106243	-0.0156961	-0.00794732	0.000631153	-0.0251991	-0.0162592	0.0138636	-0.00373978	0.0236051	0.0149497	-0.000159843	-0.0256804	-0.0288462	-0.0455546	0.00760356	0.0167373	0.0112511	-0.0163311	-0.0314265	0.00928396	-0.0340451	-0.0299075	-0.0727481
Bt.11793.2.S1_at	TMEM209	-0.0497197	0.0338317	0.00304635	-0.0739507	0.0477619	-0.0302314	0.0573585	0.0424333	-0.0147189	-0.0184215	-0.00592678	0.220374	0.16917	0.00815634	-0.0406975	0.0114745	-0.0382452	0.0453062	0.0145208	-0.001564	-0.0755147	0.0461979	-0.0317954	0.0557945	0.0408693	-0.0162829	-0.0199855	-0.00749078	-0.0619809	0.158393	0.107189	-0.0867197	-0.0785634	-0.127417	0.0056192	0.0638137	0.0196834	-0.0206018	0.0724937	-0.0319109	0.104431	0.0354749	-0.0262098	-0.0177383	-0.0265054	0.361014	0.343995	0.50903
Bt.11794.1.S1_at	MED6	0.289776	0.24077	0.326465	-0.0610756	0.0165036	-0.0305292	-0.112834	0.0349875	-0.0427897	0.0851385	-0.151121	0.197294	0.246791	-0.118956	-0.149509	-0.299058	-0.00928225	-0.0582887	0.0274071	-0.061563	-0.122639	-0.0450594	-0.0920922	-0.174397	-0.0265755	-0.104353	0.0235755	-0.212684	-0.0610344	0.13626	0.185757	-0.0168994	-0.135856	-0.166409	0.253719	0.310811	0.232504	-0.0335142	0.129244	0.0154546	-0.132411	-0.0341192	-0.0546309	0.0217488	-0.162242	0.376798	0.313981	0.273216
Bt.11798.1.S1_at	KANSL1L	0.125568	0.144288	0.05963	0.00749649	0.152514	0.163964	0.0182111	0.0563723	0.0193001	0.0981826	0.0723	-0.0890968	-0.0112393	-0.0513727	-0.0377401	-0.0836534	0.0419151	0.0606344	-0.0240234	-0.0201215	-0.012625	0.132393	0.143842	-0.00191043	0.0362508	-0.000821421	0.078061	0.0521784	0.0361426	-0.0529542	0.0249033	0.0280965	-0.0232763	-0.00964364	-0.0468883	-0.11181	-0.134497	-0.00254183	0.0914798	0.0401442	-0.193131	-0.0663983	0.0258037	0.0135386	-0.136673	-0.181492	-0.220419	-0.218452
Bt.11802.1.S1_at	C24H18orf32	0.189562	0.235905	0.246218	0.01051	0.109385	0.06034	-0.0397205	0.0240211	0.057993	0.0367935	-0.0704775	-0.0368927	-0.045669	-0.0808628	-0.060628	-0.21278	-0.0232184	0.0231249	0.0334381	-0.000781435	0.00972856	0.108604	0.0595586	-0.040502	0.0232396	0.0572115	0.0360121	-0.0712589	0.00589521	-0.0309975	-0.0397738	0.011207	-0.0696558	-0.049421	0.0191484	0.0059678	0.00090344	0.0580314	0.110171	0.0794102	-0.00135768	-0.000674747	0.020086	0.0321891	-0.0323421	0.0178859	-0.0522465	0.00677901
Bt.11804.1.S1_at	ABCC10	0.0897007	0.0423844	0.0958096	0.0118275	0.0151186	0.00367813	-0.00321943	-0.0385565	-0.0101707	0.0320048	-0.0222361	-0.0105107	-0.0172968	-0.00112003	-0.0152987	0.0178919	0.107593	0.0602763	0.113702	0.0035567	0.0153842	0.0186753	0.00723483	0.000337275	-0.0349998	-0.00661395	0.0355615	-0.0186794	0.00948595	-0.00102477	-0.00781082	0.0142439	0.0131238	-0.0010548	0.135283	0.116668	0.126038	0.00777554	0.0337536	0.0144791	-0.0327714	-0.0109375	0.00665647	0.0292198	-0.0492032	-0.0555282	-0.0567759	0.0413153
Bt.11808.1.S1_at	MOSPD1	0.242127	0.106364	0.091512	-0.0239346	-0.0950716	-0.185877	-0.139881	0.06608	-0.0324176	-0.0251711	-0.175329	-0.0391798	-0.118452	0.0136332	0.010557	-0.146979	0.0951478	-0.0406151	-0.0554671	-0.049974	-0.0739086	-0.145046	-0.235851	-0.189855	0.0161061	-0.0823916	-0.0751451	-0.225303	0.0831935	0.0440137	-0.0352586	0.035204	0.0488372	0.045761	-0.00478826	-0.244091	-0.31708	-0.108119	-0.258554	-0.229854	-0.474058	-0.1549	-0.271061	-0.250855	-0.441616	-0.322183	-0.450755	-0.268503
Bt.1181.1.S1_at	ESPL1	-0.0550747	-0.11485	-0.083622	0.0126821	-0.0239801	0.00401278	0.00453103	0.0193099	-0.00371024	-0.068872	0.00226226	0.171209	0.160391	0.115002	0.111449	0.0777308	0.0226561	-0.0371192	-0.0058912	-0.0211457	-0.00846364	-0.0451258	-0.0171329	-0.0166147	-0.00183584	-0.024856	-0.0900177	-0.0188835	-0.0953972	0.0758117	0.0649934	-0.143173	-0.028171	-0.0317245	-0.0201224	-0.0218561	-0.0435863	0.0310392	0.133347	0.191766	0.222786	0.0974866	0.0900695	0.0560758	0.101558	0.506881	0.61075	0.721074
Bt.11855.1.S1_at	EMC8	-0.0922909	0.0208544	0.101338	0.040349	0.00533044	-0.00916924	-0.0217299	0.00359909	0.0194563	0.00842055	-0.0401425	0.134312	0.130527	0.0503928	0.0199412	0.081433	-0.0108579	0.102287	0.182771	-0.0242509	0.0160981	-0.0189205	-0.0334202	-0.0459808	-0.0206518	-0.0047946	-0.0158304	-0.0643934	-0.0587031	0.075609	0.0718239	-0.0332221	0.0171707	-0.0132809	-0.0180062	0.101936	0.170112	0.00982662	0.0496713	0.028996	0.000736605	-0.0240876	0.0358183	0.00763858	-0.00940557	0.262066	0.291462	0.163712
Bt.11865.1.A1_at	CDC5L	-0.095179	0.019791	-0.0678108	0.0521767	0.0268633	0.00159351	0.0142569	-0.0309032	-0.0871588	-0.0103074	-0.0582615	0.092847	0.0849217	0.00154439	0.0217301	0.113142	0.017963	0.132933	0.0453312	0.0130457	0.0652224	0.039909	0.0146392	0.0273026	-0.0178575	-0.074113	0.00273828	-0.0452157	-0.0374148	0.0554322	0.0475069	-0.00628927	-0.00474488	0.0154408	-0.0408944	0.016329	-0.0193886	0.0234738	0.055541	0.104022	0.103712	0.0443528	0.110831	0.13237	0.0605304	0.0431054	0.0151024	0.0766005
Bt.1187.1.S1_at	PPP1R15A	0.0359399	0.0707193	0.123734	0.0299163	-0.0147317	-0.00389768	-0.0108244	0.0157131	-0.0207505	-0.0137363	-0.0168647	-0.0342036	-0.009137	-0.0527688	-0.0846847	-0.192081	-0.156141	-0.121362	-0.068347	-0.0225778	0.00733855	-0.0373095	-0.0264754	-0.0334021	-0.00686462	-0.0433282	-0.0363141	-0.0394425	-0.0208996	-0.0551032	-0.0300366	-0.0236645	-0.0764333	-0.108349	-0.0229132	-0.0528243	-0.0420639	0.0108589	-0.0116475	0.00154092	0.0250175	0.0121945	0.00583138	0.0146805	0.0253773	0.0169519	0.0287782	0.0258585
Bt.11871.1.S1_at	CNR2	-0.209101	0.228463	0.112419	-0.0734215	0.027888	-0.0290748	0.0988109	-0.077989	-0.0938266	-0.0036754	-0.0604358	0.176603	0.27101	0.147776	0.165548	0.127152	-0.0819494	0.355615	0.239571	-0.0795921	-0.153014	-0.051704	-0.108667	0.0192188	-0.157581	-0.173419	-0.0832675	-0.140028	-0.234956	-0.0583528	0.0360537	0.00340726	0.151184	0.168955	-0.340714	-0.256067	-0.204423	-0.00176994	0.0866151	0.244823	0.500521	0.447531	0.536616	0.501879	0.500944	0.113868	0.233345	-0.260486
Bt.11873.1.A1_at	SSX2IP	0.231209	0.0689527	0.00803183	0.0588515	-0.0619764	-0.0477204	-0.00446387	0.0152389	0.0346284	0.0114298	-0.0206607	0.0646712	0.155663	-0.0420608	0.125859	-0.410039	-0.17883	-0.341087	-0.402008	0.0529414	0.111793	-0.00903494	0.00522105	0.0484776	0.0681803	0.0875699	0.0643712	0.0322808	0.0440474	0.108719	0.19971	-0.0182335	-0.0602943	0.107625	0.246348	-0.122076	-0.303581	0.0297526	-0.0400712	-0.00392486	0.0731187	-0.0093397	-0.000968404	0.00564451	0.00173499	-0.0128128	0.027908	-0.0929135
Bt.11875.1.S1_at	BIN2	-0.0204822	0.116672	0.0788306	-0.000434188	-0.0523038	-0.114381	0.0124763	-0.131554	-0.254086	-0.0721102	-0.129743	0.12986	0.125928	0.0928463	0.078614	-0.00620332	-0.0266855	0.110469	0.0726273	-0.0860317	-0.0864659	-0.138336	-0.200412	-0.0735554	-0.217585	-0.340118	-0.158142	-0.215775	-0.161992	-0.032132	-0.0360636	-0.143374	-0.0505277	-0.0647601	-0.0145265	0.1423	0.0736201	0.0957744	0.321839	0.488191	0.681265	0.534022	0.525808	0.558579	0.669756	0.412093	0.443759	0.304619
Bt.11902.2.S1_at	USP7	-0.0121477	-0.0627501	-0.0411854	0.0311892	0.0957725	-0.049069	0.0667885	0.013611	0.129326	0.0519233	0.0353263	0.105408	0.16025	0.0675439	0.028392	0.13123	0.119082	0.0684797	0.0900443	-0.0548809	-0.0236917	0.0408916	-0.10395	0.0119076	-0.0412699	0.0744451	-0.00295759	-0.0195546	-0.0582294	0.0471788	0.10202	-0.0270995	0.0404444	0.00129246	0.0146627	0.054205	0.025616	-0.0638851	-0.00494601	-0.0909691	-0.0430413	-0.0684517	-0.0419355	-0.0712101	-0.0561812	0.00472568	0.104311	0.128489
Bt.11904.1.S1_at	ACSL6	0.147119	-0.35899	-0.10927	0.0398473	0.000190039	-0.0397819	-0.0187275	-0.0783741	-0.0124011	-0.0595819	-0.06694	-0.0792712	-0.253313	-0.119208	-0.034576	0.0119818	0.159101	-0.347008	-0.0972886	0.078606	0.118453	0.0787961	0.0388241	0.0598785	0.000231913	0.0662049	0.0190241	0.0116661	0.0904726	0.0112013	-0.162841	0.0257918	-0.0934159	-0.0087842	0.218273	-0.371476	-0.34172	0.0432695	0.0734711	0.0836582	0.203682	0.15654	0.231347	0.163469	0.14267	-0.175479	-0.353553	-0.231038
Bt.11907.1.A1_at	MCPH1	-0.0779346	-0.0200705	0.09147	0.0183846	0.0626963	0.0496123	0.10949	-0.0123355	0.0559482	0.0768417	0.0435633	0.0714124	-0.00248343	0.147129	0.225148	0.0241366	-0.0537979	0.00406616	0.115607	-0.108878	-0.0904938	-0.046182	-0.059266	0.000611229	-0.121214	-0.0529301	-0.0320367	-0.065315	-0.092796	-0.0213835	-0.0952794	-0.280559	-0.13343	-0.055411	-0.0668751	-0.066441	0.0660269	0.0406467	0.040219	0.0161634	0.0690544	0.00573384	0.0454392	0.0566422	0.0392249	0.0787007	0.117615	0.14903
Bt.11908.1.S1_at	FNDC3A	0.535592	-0.170507	0.101696	-0.139811	0.175824	0.0693491	0.0273626	0.0526889	0.0942683	0.0653955	0.000795831	-0.0431569	-0.213744	0.0169452	-0.0518776	-0.156353	0.379239	-0.32686	-0.0546565	-0.0433526	-0.183164	0.132471	0.0259965	-0.01599	0.00933625	0.0509157	0.0220429	-0.0425568	0.146072	0.102915	-0.0676721	0.101941	0.118886	0.0500635	0.54688	0.267213	0.20687	-0.0688812	0.147544	0.12518	0.0117184	0.205878	0.201927	0.200092	0.00751362	-0.163179	-0.329374	0.0253677
Bt.11909.1.A1_at	ENSBTAG00000047319	-0.3079	-0.229486	-0.131515	0.0758766	0.225927	0.0789702	0.246225	0.27816	0.234734	-0.0402611	0.171032	-0.0779526	-0.330988	0.453703	0.362033	0.114694	-0.193206	-0.114792	-0.0168211	-0.055511	0.0203655	0.170416	0.0234591	0.190714	0.222649	0.179223	-0.0957721	0.115521	0.135829	0.0578768	-0.195158	-0.0186434	0.43506	0.34339	-0.343168	-0.716922	-0.732103	0.0554587	-0.0264839	0.0645898	-0.0289425	0.278495	0.110663	0.0933067	0.0521029	-0.4244	-0.741299	-0.691156
Bt.11916.1.S1_at	BAIAP2L1	-0.0194695	-0.000373911	-0.00798686	-0.0237243	-0.015288	0.0206393	-0.0143231	-0.0286892	0.089417	-0.00237572	0.02301	0.0170946	0.0529726	-0.00237623	0.00274709	-0.0114893	-0.0309588	-0.0118632	-0.0194762	-0.100871	-0.124595	-0.116159	-0.0802314	-0.115194	-0.12956	-0.0114537	-0.103246	-0.0778608	-0.0606828	-0.0435882	-0.00771021	-0.0409766	-0.0433528	-0.0382295	0.00268628	0.00350081	0.00731494	-0.0106095	-0.0453286	-0.0288065	-0.0858243	-0.102174	-0.0935583	-0.0931306	-0.0934334	0.0101247	0.0519741	0.0144593
Bt.11920.1.A1_at	NRG2	0.0119271	-0.0267845	-0.0234983	0.0702449	0.0224426	0.12719	0.0612858	0.00520467	0.0622814	0.116656	0.140301	0.106875	0.104529	0.0455506	0.0363497	0.0234519	0.035379	-0.00333261	-4.64074e-05	-0.00644472	0.0638002	0.0159979	0.120746	0.0548411	-0.00124005	0.0558367	0.110211	0.133856	-0.109181	-0.00230547	-0.00465138	-0.0450026	0.000547987	-0.00865295	0.000160218	-0.0325788	-0.0225725	0.0488922	0.0500026	0.0227553	-0.306131	-0.142224	-0.165782	-0.0943148	-0.237489	0.0135884	0.00724496	-0.101592
Bt.11925.1.A1_at	TM2D3	-0.149621	-0.158781	-0.184229	0.0406465	0.171443	0.128468	0.0777577	0.0218377	0.0869879	0.078992	0.00938262	-0.0522166	0.0835693	-0.0193307	0.16079	0.18776	0.0381392	0.0289786	0.00353089	-0.0148912	0.0257554	0.156552	0.113577	0.0628665	0.0069465	0.0720967	0.0641009	-0.00550856	-0.123306	-0.175523	-0.039737	-0.023463	-0.0427937	0.137327	-0.155583	-0.187638	-0.148152	0.0709682	0.153112	0.178024	0.187091	0.117951	0.214503	0.204616	0.194848	-0.318615	-0.33181	-0.525533
Bt.11926.2.S1_at	SLC48A1	-0.0631603	-0.0481422	0.0312836	0.00772611	-0.0416432	-0.0551014	-0.0150078	0.0078817	0.00342856	-0.0733205	-0.0279275	-0.0230598	-0.0911591	0.0118106	-0.0135515	0.0195034	-0.0436569	-0.0286388	0.050787	-0.0630801	-0.055354	-0.104723	-0.118182	-0.0780879	-0.0551984	-0.0596516	-0.136401	-0.0910076	0.0137498	-0.00930999	-0.0774093	0.0160664	0.027877	0.00251488	-0.0552824	-0.0145048	0.0464544	-0.026346	0.0211263	-0.00639588	-0.0573154	-0.058768	-0.048824	-0.0791369	-0.0835267	0.00120162	-0.0531956	-0.122302
Bt.1193.1.S1_at	UBE2D3	0.034684	0.101663	0.127646	-0.0201278	0.019465	-0.018232	-0.0820257	-0.0744943	-0.1094	0.00678583	-0.0645918	0.0872604	0.211815	-0.0609327	-0.0101587	-0.0646594	-0.0299754	0.0370034	0.0629866	-0.00678456	-0.0269123	0.0126804	-0.0250166	-0.0888103	-0.0812788	-0.116185	1.27373e-06	-0.0713764	-0.106283	-0.0190231	0.105532	-0.0303477	-0.0912804	-0.0405064	0.0766598	0.143141	0.171805	0.0278781	0.209821	0.205752	0.121446	0.126749	0.166202	0.191222	0.106842	0.117669	0.163675	-0.0419158
Bt.11933.1.S1_at	CDK7	0.0524488	0.0751348	0.0577639	0.0466648	0.0282022	-0.0352853	-0.074411	-0.066907	-0.131144	-0.0539777	-0.109512	0.111728	0.188646	-0.0126173	0.0162817	-0.129628	-0.0771794	-0.0544934	-0.0718643	-0.0449701	0.00169472	-0.0167679	-0.0802554	-0.119381	-0.111877	-0.176114	-0.0989478	-0.154482	-0.0691357	0.0425926	0.119511	-0.0530622	-0.0656795	-0.0367805	-0.0014752	0.110908	0.0514276	-0.0138197	0.0741474	0.092973	0.0425236	0.00112292	0.0606892	0.0875165	0.0835797	0.203596	0.267717	0.146479
Bt.11936.1.S1_a_at	DUT	-0.384686	-0.1131	-0.166477	-0.0750602	-0.0877268	-0.0853457	0.0859733	0.0184245	-0.183116	-0.269535	-0.0305306	0.71338	0.908327	0.397046	0.515921	0.00571016	-0.378975	-0.107389	-0.160767	-0.0280739	-0.103134	-0.115801	-0.11342	0.0578994	-0.00964942	-0.21119	-0.297609	-0.0586045	-0.536083	0.177297	0.372244	-0.476711	-0.079665	0.0392093	-0.261393	0.0523928	-0.0505803	0.159189	0.430982	0.676874	1.06352	0.58283	0.432511	0.361731	0.590735	1.41475	1.78359	1.45364
Bt.11938.2.S1_at	POLR3E	0.0645348	-0.0447842	0.00824725	-0.0450893	-0.00854072	0.0562128	0.0142189	-0.0148875	0.00719157	0.00636878	-0.0778728	0.0826536	0.147137	-0.00159221	-0.052788	0.0552902	0.119825	0.010506	0.0635375	-0.0126726	-0.0577619	-0.0212133	0.0435403	0.00154633	-0.02756	-0.00548098	-0.00630377	-0.0905453	-0.0266834	0.0559702	0.120454	0.0136832	0.012091	-0.0391048	0.12525	0.223289	0.217207	-0.0848694	-0.0345775	0.00653141	0.0447772	-0.0385142	-0.00845218	0.00454451	0.0633993	0.109653	0.175066	0.163571
Bt.11942.1.S1_at	COL18A1	0.083466	-0.0241177	-0.0803945	-0.139621	0.223146	0.237739	0.457867	-0.0414552	0.632932	0.381697	0.540439	-0.207018	-0.324187	0.0239893	-0.0154722	0.0820887	0.165555	0.057971	0.0016942	-0.289129	-0.42875	-0.065983	-0.0513904	0.168738	-0.330584	0.343803	0.0925676	0.25131	0.165383	-0.0416343	-0.158803	-0.0101712	0.0138181	-0.0256434	0.00303197	-0.134218	-0.161798	-0.0854658	-0.189249	-0.234177	-0.467417	-0.580279	-0.268256	-0.502544	-0.391268	-0.194156	-0.224329	-0.310952
Bt.11943.1.S1_at	SLC25A51	-0.101374	0.0112366	-0.0508531	0.0254023	-0.0717741	-0.0217255	-0.0554644	-0.0855398	-0.09869	-0.0866058	-0.0825176	0.0702099	0.0740409	0.0212077	0.056647	-0.00235355	-0.103728	0.00888306	-0.0532067	0.0185809	0.0439832	-0.0531932	-0.00314464	-0.0368835	-0.066959	-0.0801091	-0.0680249	-0.0639367	-0.0118191	0.0583908	0.0622217	-0.023044	-0.00183634	0.0336029	-0.0473655	-0.0151965	-0.0491346	-0.0333908	-0.0240007	0.09806	0.069134	-0.011346	-0.0133243	0.0310389	0.0273328	0.05785	0.0725879	-0.082557
Bt.11946.1.S1_at	DENND2A	0.0748788	-0.113899	-0.265738	0.0803918	0.0997109	-0.00894942	0.0272041	-0.0849497	0.0301649	-0.0414159	-0.00301183	-0.0207064	-0.00232334	-0.019088	-0.0270355	-0.126764	-0.0518851	-0.240663	-0.392502	0.0422627	0.122655	0.141974	0.0333133	0.0694669	-0.042687	0.0724276	0.00084683	0.0392509	-0.0029866	-0.023693	-0.00530994	0.0236914	0.00460342	-0.00334404	0.149072	0.0536833	-0.0839083	0.0667396	0.0988553	0.020938	-0.160789	-0.0773283	0.0264941	-0.0375561	-0.106827	-0.0940783	-0.118913	-0.0633244
Bt.11947.1.S1_at	HYAL2	-0.0573656	-0.0495756	-0.0301346	-0.0328839	-0.0679892	-0.0315114	0.053228	-0.0091365	0.02449	0.00665498	0.00747187	-0.578574	-0.634131	-0.182322	-0.138203	0.00502645	-0.0523392	-0.0445491	-0.0251082	-0.00732711	-0.040211	-0.0753164	-0.0388385	0.0459009	-0.0164636	0.0171629	-0.00067213	0.000144753	0.459347	-0.119227	-0.174784	0.185601	0.00327927	0.0473986	-0.0491104	-0.0625729	-0.0555972	-0.0406465	0.0139024	0.0912121	0.249468	0.0604561	0.106101	0.0748553	0.236871	-0.693456	-0.853159	-0.232168
Bt.11954.1.S1_at	SLTM	0.484302	-0.0296622	-0.37233	-0.23722	-0.245761	-0.0417219	-0.0451863	0.078368	-0.12335	-0.0695791	-0.217786	-0.167489	-0.111497	0.044741	0.135888	-0.182386	0.301916	-0.212049	-0.554716	0.0896399	-0.14758	-0.156121	0.047918	0.0444536	0.168008	-0.0337104	0.0200608	-0.128146	0.11571	-0.0517791	0.00421278	-0.0122651	0.0324759	0.123623	0.599031	0.562821	0.197534	-0.224899	-0.0112346	-0.0213787	0.44394	0.0538468	-0.0523292	-0.0588967	0.151609	0.426175	0.395433	0.164003
Bt.11955.1.S1_at	RAD23B	-0.0216655	0.0705291	0.0858576	-0.0674918	0.0562504	-0.0867509	0.0716611	0.040246	0.207527	0.0958717	0.0891998	0.00364855	0.0597635	-0.087005	-0.0832767	-0.0482057	-0.0698712	0.0223234	0.0376518	-0.00774506	-0.0752369	0.0485054	-0.0944959	0.063916	0.0325009	0.199782	0.0881267	0.0814548	-0.006333	-0.00268445	0.0534305	0.0340992	-0.0529059	-0.0491776	0.016091	0.139238	0.138373	-0.0866593	-0.148132	-0.194103	-0.245698	-0.0933789	-0.10014	-0.137521	-0.259873	-0.122061	-0.0767899	-0.234555
Bt.11957.1.S1_at	AFTPH	0.0498979	0.129759	0.139622	0.0827048	0.0292884	0.0570471	0.0310174	0.0267314	0.0543202	0.147028	0.00755743	-0.0780376	-0.010486	0.0199513	0.0529554	-0.0152967	0.0346011	0.114462	0.124326	-0.100783	-0.0180782	-0.0714946	-0.0437359	-0.0697656	-0.0740516	-0.0464627	0.0462451	-0.0932256	-0.0764197	-0.154457	-0.0869057	-0.0300549	-0.0101036	0.0229004	0.0204688	0.104641	0.189626	0.0691401	0.00023945	0.00180331	-0.124124	-0.032511	0.039591	0.0616207	-0.157279	-0.125198	-0.14377	-0.0124167
Bt.1196.1.A1_at	CLDN12	0.0525317	-0.0516069	-0.043336	0.00339826	0.0384811	0.0520504	-0.0431014	0.0023723	0.105377	0.0671466	-0.0702118	-0.104684	-0.16427	-0.0011949	0.0023057	-0.00658281	0.0459489	-0.0581897	-0.0499188	0.00894054	0.0123388	0.0474217	0.0609909	-0.0341608	0.0113128	0.114318	0.0760872	-0.0612713	0.0482129	-0.0564707	-0.116057	0.0264893	0.0252944	0.028795	0.00717364	-0.0952104	-0.0986367	-0.0250697	-0.0452345	-0.0361783	-0.167132	-0.12158	-0.0820608	-0.0674381	-0.185249	-0.163514	-0.291183	-0.253787
Bt.11965.1.S1_at	FBXO7	-0.114567	-0.0700263	0.0613962	0.127921	0.0559701	0.00459005	0.000273797	0.129733	0.0869542	0.073372	0.0308402	-0.064178	-0.0681826	0.0521482	0.134175	0.0209994	-0.0935677	-0.0490269	0.0823956	-0.115953	0.0119682	-0.0599832	-0.111363	-0.115679	0.0137801	-0.028999	-0.0425812	-0.0851131	-0.0130453	-0.0772233	-0.0812278	-0.0550882	-0.00294001	0.0790872	0.0647182	-0.0588612	0.0166701	0.254821	0.0678808	0.149454	0.179683	0.274484	0.265294	0.260441	0.196626	-0.158407	-0.208131	-0.165034
Bt.1197.1.A1_at	S100PBP	0.115452	0.129275	0.0442083	0.0295933	0.0228002	-0.0958563	0.125962	0.0996607	0.15386	0.11189	0.0201656	-0.00240562	0.137656	0.152637	0.232603	-0.0531731	0.0622792	0.0761017	-0.00896486	-0.0684343	-0.0388411	-0.0456342	-0.164291	0.0575274	0.0312263	0.0854261	0.043456	-0.0482688	-0.074832	-0.0772377	0.0628236	-0.0707588	0.0818779	0.161844	0.0914321	0.286248	0.257459	-0.0248847	-0.105134	-0.0889885	-0.0626299	0.0608793	-0.0251334	0.0546072	-0.199677	-0.21568	-0.101441	-0.290234
Bt.11979.1.S1_at	FBXO3	-0.00486497	-0.149402	-0.139853	0.0190236	0.180036	0.00488728	0.0842001	0.0523606	0.0827693	0.0930054	0.0245928	-0.0325271	-0.081331	-0.0936599	-0.0702452	0.03269	0.027825	-0.116712	-0.107163	-0.0686203	-0.0495967	0.111416	-0.063733	0.0155799	-0.0162597	0.0141491	0.0243851	-0.0440275	0.0152813	-0.0172458	-0.0660497	0.033273	-0.0603869	-0.0369722	0.104107	0.0902136	0.0832298	0.00989259	0.0665876	-0.0358719	-0.0605455	0.0132749	0.0288827	0.00676954	-0.0992432	-0.211685	-0.258084	-0.259156
Bt.1199.1.S1_at	KDELR3	-0.0486621	-0.1654	-0.162748	0.0669891	-0.0162078	-0.0235177	-0.216854	-0.0446492	-0.205813	-0.294934	-0.468627	0.245046	-0.0784085	0.0443111	-0.038132	0.0383065	-0.0103556	-0.127094	-0.124441	0.403532	0.470521	0.387324	0.380014	0.186678	0.358882	0.197719	0.108598	-0.0650954	0.198199	0.443245	0.11979	-0.0547256	-0.0104145	-0.0928576	-0.0809486	-0.303522	-0.381573	0.0926537	0.21124	0.0103175	-0.113742	0.115085	-0.0169858	-0.00935503	-0.157761	0.660717	0.337874	0.870585
Bt.11993.1.S1_at	HSD17B11	0.292477	0.161865	-0.0338968	-0.0232913	0.0418057	-0.0904493	0.00702446	0.209158	0.138354	0.111859	0.178622	-0.158387	-0.222674	-0.0912308	0.0140555	-0.557079	-0.264602	-0.395214	-0.590976	-0.0688481	-0.0921393	-0.0270423	-0.159297	-0.0618236	0.14031	0.0695056	0.0430107	0.109774	0.112017	-0.0463701	-0.110657	0.0102979	-0.0809328	0.0243535	0.135132	-0.460388	-0.724761	-0.0170881	-0.00153976	-0.146483	-0.198162	-0.0482225	-0.0734962	-0.132355	-0.186031	-0.269863	-0.444626	-0.394347
Bt.12.1.S1_at	FABP1	-0.0786176	-0.0833431	-0.0346084	-0.079118	0.0722274	-0.206933	-0.0863255	0.193655	0.0998644	0.20908	0.05583	0.0778818	0.0709663	0.0765726	0.016769	0.0222407	-0.0563769	-0.0611024	-0.0123677	0.00438113	-0.0747369	0.0766085	-0.202552	-0.0819444	0.198036	0.104246	0.213461	0.0602111	-0.0466317	0.0312501	0.0243346	-0.0194522	0.0571204	-0.00268315	-0.0571307	-0.0875236	-0.00949343	-0.0766857	-0.18591	-0.32954	-0.246493	-0.0366626	-0.361066	-0.0477376	-0.476289	0.135776	0.125854	0.115634
Bt.120.1.S1_at	ROCK2	0.292566	0.019723	-0.183781	-0.151396	-0.208239	-0.190124	-0.168811	-0.156423	-0.376748	-0.130618	-0.248406	-0.521664	-0.492219	-0.243345	-0.149428	-0.0707964	0.22177	-0.0510735	-0.254578	0.17365	0.0222544	-0.0345893	-0.0164739	0.00483912	0.0172271	-0.203098	0.0430325	-0.0747554	0.474038	-0.0476257	-0.018181	0.270337	0.0269919	0.120909	0.243975	0.225339	0.0489776	-0.195881	-0.00721485	0.157478	0.346675	0.141085	0.0511329	0.232031	0.179189	-0.347302	-0.662991	-0.314774
Bt.120.2.S1_at	ROCK1	0.335267	0.0231076	-0.195553	-0.0569684	-0.059053	-0.201132	-0.138353	0.104624	-0.107635	-0.0601511	-0.1544	-0.276972	-0.0445729	0.0871808	0.18204	-0.140041	0.195226	-0.116933	-0.335593	0.0591989	0.00223052	0.00014593	-0.141933	-0.0791542	0.163823	-0.0484361	-0.000952189	-0.0952015	-0.010522	-0.287494	-0.0550949	-0.126421	-0.03924	0.0556193	0.191182	0.128663	-0.00347068	0.0256338	0.129266	-0.0202362	0.411648	0.153707	0.0507883	-0.026987	0.303236	0.109125	0.158848	0.265014
Bt.1200.2.A1_a_at	TTC27	-0.0620932	0.113466	-0.0854614	0.0708433	0.115327	-0.154435	-0.11795	0.0126098	-0.124998	-0.0833727	-0.0986551	0.199143	0.164448	-0.0792036	-0.00352808	-0.29886	-0.360953	-0.185394	-0.384321	0.0404283	0.111272	0.155755	-0.114006	-0.0775221	0.0530381	-0.0845694	-0.0429445	-0.0582268	-0.0446175	0.154525	0.119831	0.0555406	-0.0236631	0.0520125	-0.126659	-0.283783	-0.567159	-0.000224672	0.103645	-0.00913275	-0.00519144	0.00177147	0.0529286	0.066858	0.0550785	0.142015	0.0897768	-0.0784995
Bt.1201.1.A1_at	FETUB	-0.102084	0.0219773	0.0777508	-0.485083	0.329128	0.15618	0.647218	0.061331	0.432116	0.257414	-0.0985664	0.177431	0.0815244	-0.0720419	-0.070459	-0.0522917	-0.154375	-0.0303144	0.0254591	-0.532605	-1.01769	-0.203477	-0.376426	0.114613	-0.471274	-0.100489	-0.275191	-0.631172	-0.0883498	0.0890809	-0.00682548	0.0120192	-0.0600227	-0.0584398	-0.0452627	-0.0297251	0.0935828	0.327479	0.321417	0.232619	0.600734	0.879072	1.09359	1.02299	1.04914	0.120705	0.0795481	0.053597
Bt.12010.1.S1_at	ADAMTS1	-0.0412645	-0.0114131	-0.0197235	-0.200715	0.140147	-0.114489	0.261007	0.196747	0.250255	0.161445	0.0192754	-0.467826	-0.457912	-0.456135	-0.445442	-0.0129034	-0.0541678	-0.0243165	-0.0326269	-0.160393	-0.361108	-0.0202461	-0.274882	0.100614	0.0363544	0.0898617	0.00105209	-0.141117	0.123689	-0.344137	-0.334223	0.0996065	-0.356529	-0.345835	-0.0947887	-0.127333	-0.134445	0.00070992	0.124974	0.0263539	0.305135	0.272213	0.268467	0.274601	0.0532356	-0.452485	-0.79191	-0.891896
Bt.1202.1.S1_at	MAF1	-0.104992	-0.0413285	-0.0526214	0.0400847	0.0688538	0.0782087	0.00789965	-0.0186051	0.0288097	-0.00680886	0.0122708	0.00395041	0.0105707	-0.044936	0.00842808	0.0771296	-0.0278625	0.0358011	0.0245082	-0.0106035	0.0294813	0.0582503	0.0676052	-0.00270384	-0.0292086	0.0182062	-0.0174123	0.00166735	0.00498128	0.00893169	0.015552	0.047173	0.00223695	0.0556011	-0.122812	-0.0859898	-0.0156853	0.0385639	0.0331519	0.0677405	0.0412707	0.0289775	0.101594	0.0270076	0.0643313	0.115926	0.134102	-0.0238421
Bt.12030.1.S1_at	ACTN4	-0.0959233	-0.134797	-0.121551	0.0942114	0.112708	0.0834832	0.110804	0.0202429	0.0157652	0.0484629	0.069166	-0.0397247	0.00207758	0.0473035	0.0691008	0.0691444	-0.0267789	-0.0656527	-0.0524069	-0.10029	-0.00607847	0.0124182	-0.0168067	0.010514	-0.0800471	-0.0845247	-0.051827	-0.0311239	0.023366	-0.0163587	0.0254436	-0.0492389	-0.0019354	0.0198619	-0.149317	-0.241222	-0.276561	0.0683491	0.101746	0.137863	0.171194	0.143174	0.18974	0.100652	0.200423	-0.141104	-0.0697817	-0.138698
Bt.12039.1.S1_at	PRMT2	0.0256333	-0.0406337	0.0554951	0.0120133	-0.00978709	-0.00151819	-0.0582039	-0.0328826	0.00449902	-0.0506501	0.0146043	-0.0808169	-0.0378522	-0.039614	0.0516333	0.0898593	0.115493	0.0492256	0.145354	0.0333583	0.0453716	0.0235712	0.0318401	-0.0248457	0.000475724	0.0378573	-0.0172919	0.0479626	0.0444583	-0.0363586	0.00660612	0.0150605	-0.0245535	0.0666938	-0.0802109	-0.0959212	-0.0367714	-0.00155348	0.0488898	0.0271786	0.0267688	0.0111717	0.0883089	0.0465146	0.0535104	-0.132837	-0.0898031	-0.0938551
Bt.12047.1.S1_at	H2AC18	-0.0138925	0.0959818	0.213292	0.0722872	-0.192887	-0.128192	-0.130839	-0.00501174	-0.0148489	-0.0983584	-0.133657	0.529508	0.358257	0.292475	0.330018	0.00623724	-0.00765527	0.102219	0.219529	0.315153	0.38744	0.122265	0.186961	0.184313	0.310141	0.300304	0.216794	0.181496	0.148721	0.678229	0.506978	0.0143366	0.306812	0.344355	-0.248814	-0.099972	0.0249303	0.0747222	-0.134993	-0.158518	-0.210754	-0.0168441	-0.134349	-0.169875	-0.250143	1.13913	1.00909	1.60337
Bt.12048.1.S1_at	PRXL2A	0.215944	0.0595008	-0.973549	-0.159488	0.0388527	0.188532	-0.203507	-0.0435241	-0.0256279	0.121123	-0.177037	-0.606331	-0.555967	-0.37431	0.0351365	0.138713	0.354656	0.198213	-0.834837	0.134394	-0.0250946	0.173246	0.322925	-0.0691132	0.0908697	0.108766	0.255517	-0.0426434	0.100598	-0.505733	-0.455369	0.0845323	-0.289778	0.119669	0.0833883	-0.812233	-1.238	-0.223432	-0.17697	0.0158175	-0.24949	-0.0935417	-0.19084	0.0955346	-0.256098	-0.909232	-1.00841	-1.00753
Bt.12054.3.S1_at	YIPF1	-0.0721753	0.0373828	0.0944886	-0.124167	0.0288867	-0.076617	0.00656064	-0.00297813	0.00592759	-0.00516697	0.018722	0.0534769	0.0860585	-0.0138135	0.00821949	0.0139868	-0.0581885	0.0513696	0.108475	0.00131863	-0.122848	0.0302054	-0.0752984	0.00787927	-0.0016595	0.00724621	-0.00384834	0.0200406	-0.0401905	0.0132864	0.045868	0.00988092	-0.00393256	0.0181004	-0.0774449	-0.00155844	0.0380917	-0.124363	-0.0952396	-0.158017	-0.145982	-0.131737	-0.160993	-0.145441	-0.173295	0.0564596	0.0587346	-0.0264929
Bt.12065.1.S1_at	ENSBTAG00000054259	-0.0266043	-0.104095	-0.0382555	0.0510278	0.0120831	0.0125875	0.0293191	-0.0143889	0.0243845	0.0465692	0.00165922	-0.158054	-0.117144	-0.107143	-0.10299	0.247025	0.220421	0.14293	0.20877	0.00729304	0.0583209	0.0193761	0.0198805	0.0366121	-0.00709585	0.0316775	0.0538623	0.00895227	0.187797	0.0297429	0.0706525	0.154324	0.0471811	0.0513333	-0.168701	-0.367314	-0.325193	0.0275864	0.042744	0.0523665	0.0371892	0.0290455	0.0649905	0.0475393	0.0469178	-0.0776976	-0.0359988	-0.0813606
Bt.1207.1.S1_a_at	SLC16A13	0.017098	0.000258432	0.023452	0.0211344	-0.107994	-0.310274	0.178453	0.174767	-0.0448271	-0.0879739	0.158464	-0.0624108	-0.134208	-0.024108	-0.0142395	-0.00290142	0.0141966	-0.00264299	0.0205506	0.0582591	0.0793935	-0.0497348	-0.252015	0.236712	0.233026	0.013432	-0.0297149	0.216723	0.0871602	0.0247494	-0.0470478	0.021565	-0.00254296	0.00732557	-0.0420997	-0.0100615	-0.017413	-0.260021	-0.425627	-0.350059	-0.15063	0.012074	-0.557574	-0.341126	-0.479034	-0.0189441	-0.0891008	-0.0257612
Bt.12071.1.S1_at	SIRT7	0.0511884	-0.0110702	0.151712	-0.00338483	0.0375266	-0.000577217	0.0136648	0.0296832	-0.0428063	0.00850207	-0.0828762	0.055788	-0.0225899	0.0283218	0.0104582	0.030593	0.0817815	0.0195228	0.182305	-0.00790497	-0.0112898	0.0296216	-0.00848219	0.00575986	0.0217782	-0.0507113	0.0005971	-0.0907811	0.00662379	0.0624118	-0.0159661	0.028663	0.0569848	0.0391212	0.0739328	0.108019	0.170672	0.0702122	0.1514	0.136962	0.136475	0.222122	0.212927	0.210509	0.0931486	0.0546905	0.0234521	0.0106404
Bt.12076.1.A1_at	LIN7C	0.165875	0.0889785	0.164669	-0.114096	0.0492023	-0.0847886	-0.0651825	0.0141336	-0.00194022	-0.0603517	-0.100134	0.0628412	0.0925339	-0.0984205	-0.0388108	-0.112454	0.0534205	-0.0234757	0.0522147	0.0225694	-0.0915262	0.0717717	-0.0622192	-0.0426131	0.0367031	0.0206292	-0.0377823	-0.0775643	0.0679726	0.130814	0.160507	0.0676836	-0.0307369	0.0288728	0.0959186	0.140342	0.119115	-0.127317	0.0241251	-0.0155316	0.0212228	0.0487456	0.0121375	0.0153426	0.0111347	0.126074	0.0916604	0.125588
Bt.12081.1.S1_at	DNMBP	-0.0384242	0.0142672	0.0158309	-0.0219975	0.0261906	0.0445791	0.00206421	-0.0150768	0.027981	0.0384471	0.0246575	-0.0798063	-0.0368447	-0.0177831	0.0352844	0.208609	0.170185	0.222877	0.22444	-0.0024536	-0.0244511	0.023737	0.0421255	-0.000389392	-0.0175304	0.0255274	0.0359934	0.0222039	0.0370922	-0.0427141	0.000247547	0.0793965	0.0616134	0.114681	-0.095648	-0.0811164	-0.0489345	-0.0434146	-0.0357053	-0.0173476	0.00772853	-0.0471672	0.00403737	0.0196066	0.049682	-0.226551	-0.23354	-0.321696
Bt.12087.1.A1_at	SMC2	0.0176565	0.051644	-0.270906	-0.00245797	-0.0153617	-0.0442625	0.0609537	0.0319221	-0.0446149	0.00901483	-0.0224386	0.186069	0.243459	0.1294	0.114083	-0.00427802	0.0133785	0.047366	-0.275184	-0.00233487	-0.00479284	-0.0176965	-0.0465974	0.0586188	0.0295873	-0.0469498	0.00667997	-0.0247735	-0.0532276	0.132841	0.190232	-0.115941	0.0134592	-0.00185776	0.115745	0.134039	-0.103614	0.0320546	0.0835784	0.0812521	0.308407	0.06914	0.0253572	0.0390834	0.118843	0.528262	0.629052	0.591694
Bt.12088.1.S1_at	RNF111	0.0110141	0.00602837	0.102831	0.0749675	0.105493	0.0392329	0.0498309	-0.0282493	-0.0539607	0.137628	-0.00706991	0.0307634	0.0222125	-0.0212834	0.0624775	-0.0105673	0.000446865	-0.00453888	0.0922637	-0.0818815	-0.00691402	0.0236111	-0.0426486	-0.0320506	-0.110131	-0.135842	0.0557461	-0.0889514	-0.0981975	-0.0674341	-0.075985	-0.00294141	-0.0242248	0.0595361	-0.0463482	-0.0728246	0.010596	0.0350599	0.124291	0.164004	0.106741	0.150311	0.166866	0.303576	0.154809	-0.281534	-0.35428	-0.488057
Bt.12094.2.S1_at	UBE2H	-0.0562633	0.00828313	-0.107059	-0.063459	-0.0451135	0.0190359	-0.019562	-0.0265104	-0.0113092	-0.0264346	-0.0474626	0.0557476	0.0798552	0.034098	0.0309864	-0.0364162	-0.0926795	-0.028133	-0.143475	-0.0482207	-0.11168	-0.0933341	-0.0291848	-0.0677827	-0.0747311	-0.0595299	-0.0746553	-0.0956833	-0.107014	-0.0512668	-0.0271593	-0.140498	-0.1064	-0.109512	0.0178682	0.0248986	-0.0444045	-0.0693846	-0.0284714	0.0502634	0.00767351	-0.0132885	0.00916199	-0.0155786	0.00257624	-0.0387555	-0.00394351	-0.017799
Bt.12126.1.S1_at	PHKB	0.0212462	-0.0120194	0.0153821	-0.114566	0.0219495	-0.0837299	0.0329537	0.0636932	0.0458507	-0.013727	-0.0375488	-0.0261451	-0.0874125	-0.0956166	-0.104767	0.00504613	0.0262923	-0.00697323	0.0204282	-0.0217583	-0.136324	0.000191198	-0.105488	0.0111954	0.0419349	0.0240924	-0.0354853	-0.0593071	0.0258348	-0.000310207	-0.0615777	0.057904	-0.0377125	-0.0468628	0.0237218	0.122327	0.0871792	-0.187003	-0.117337	-0.0777831	-0.0217282	-0.0238621	-0.0433002	-0.0590114	-0.10222	-0.0320931	-0.102167	-0.0963829
Bt.12135.1.S1_at	ORC5	-0.0579868	0.0960353	0.00583187	-0.289994	-0.0178707	-0.239564	-0.168011	-0.0793592	-0.174213	-0.185224	-0.173061	0.0326616	0.168997	-0.0451	-0.0142477	-0.0383158	-0.0963027	0.0577194	-0.032484	0.234598	-0.0553961	0.216727	-0.00496627	0.0665865	0.155238	0.0603845	0.0493732	0.0615368	-0.0569808	-0.0243192	0.112016	-0.0364294	-0.0815294	-0.0506771	0.00432862	0.205708	0.116994	-0.266971	-0.0408468	-0.251428	-0.0969447	-0.0266054	-0.225747	-0.160125	-0.174385	0.0980594	0.121558	0.022329
Bt.12136.1.S1_at	ENSBTAG00000047621	-0.210817	-1.17589	-0.536558	-0.138061	-0.0823561	-0.136223	0.118365	-0.0568875	-0.567049	-0.294869	-0.180066	-1.31114	-1.89047	-0.0456317	-0.367984	0.779467	0.56865	-0.39642	0.242909	-0.0481492	-0.186211	-0.130505	-0.184372	0.0702161	-0.105037	-0.615198	-0.343018	-0.228216	0.93613	-0.375011	-0.954337	-0.0224311	-0.0680628	-0.390415	-0.709005	-0.445817	-0.253785	-0.0197603	0.292889	0.276481	0.87965	0.393035	0.274485	0.207637	0.717331	-0.882104	-1.60258	0.570661
Bt.1214.1.S1_at	SSR1	-0.0353627	-0.0254662	-0.115295	0.103199	0.0285053	-0.0214151	-0.0827152	0.0311202	-0.104344	-0.0562936	-0.0999071	0.0013648	-0.171702	-0.0736434	-0.0651403	-0.00580459	-0.0411673	-0.0312708	-0.121099	0.00427628	0.107476	0.0327816	-0.0171388	-0.0784389	0.0353965	-0.100067	-0.0520173	-0.0956308	0.0995594	0.100924	-0.0721424	0.0289328	-0.0447106	-0.0362075	-0.144609	-0.273601	-0.331342	0.0724072	0.127883	0.0304048	-0.0549183	-0.0190256	-0.0284538	-0.0242702	0.0114874	-0.104604	-0.26941	-0.0894678
Bt.12141.2.S1_a_at	TUT7	0.240269	0.179089	-0.00670107	-0.0489122	-0.0301563	-0.0140662	-0.0688479	0.00368373	-0.0193109	0.0406948	-0.115414	0.0927884	-0.0232537	-0.0537668	-0.0531087	-0.239009	0.00125994	-0.0599201	-0.24571	-0.0217156	-0.0706278	-0.0518719	-0.0357818	-0.0905635	-0.0180319	-0.0410265	0.0189792	-0.13713	-0.0509947	0.0417938	-0.0742484	0.044173	-0.00959379	-0.00893569	0.1074	-0.213032	-0.336001	0.0443112	0.000127693	0.0559896	0.0932135	0.145327	0.143232	0.223975	0.0902941	0.0195564	-0.0895135	-0.0813499
Bt.12144.2.S1_a_at	SRPRB	-0.0784749	0.0015453	0.0849385	-0.0338612	0.0522425	-0.00274348	-0.247415	0.0327653	0.0267643	0.0092457	-0.125986	0.169409	0.0894062	0.00342249	0.00500586	0.125854	0.0473788	0.127399	0.210792	0.0231117	-0.0107495	0.0753542	0.0203682	-0.224304	0.055877	0.049876	0.0323574	-0.102875	0.0610908	0.2305	0.150497	-0.0751529	-0.0717304	-0.070147	-0.0855181	-0.0789874	0.00973649	0.0583015	0.257382	0.0304305	-0.146655	-0.0168239	0.00956338	-0.0540299	-0.0435463	0.571219	0.490484	0.807443
Bt.12148.1.S1_at	PPARGC1A	0.0579151	0.0127824	-0.0112256	-0.0111458	-0.00334243	0.058821	-0.037112	0.025863	-0.00153245	0.00835005	-0.152174	-0.00230708	-0.0523099	0.0156607	0.0104613	-0.0167713	0.0411437	-0.00398895	-0.027997	-0.0183871	-0.0295329	-0.0217295	0.0404339	-0.0554991	0.00747589	-0.0199196	-0.0100371	-0.170561	0.0200843	0.0177772	-0.0322256	-0.0209703	-0.00530957	-0.0105089	0.0248062	0.0037022	-0.00158763	-0.0590984	-0.0632497	0.00354523	0.0987589	-0.0428856	-0.0993614	-0.0529195	-0.0624037	-0.0219343	-0.0343746	-0.0159446
Bt.1215.1.S1_at	SLC43A1	-0.00408799	0.0420337	0.0166599	0.0487974	0.0596389	0.0378343	0.0771692	0.0221745	0.126252	0.0579084	0.110278	-0.0249784	-0.036111	0.0105882	-0.0216532	-0.0144759	-0.0185639	0.0275577	0.00218392	-0.0588941	-0.0100967	0.000744797	-0.0210598	0.0182751	-0.0367196	0.0673579	-0.000985645	0.0513835	0.0292493	0.00427085	-0.00686166	-0.000797435	0.00979077	-0.0224507	0.00475711	0.0567029	0.0372442	0.0944512	0.0264555	-0.0246463	-0.116657	0.00289143	0.0355716	-0.0516679	0.00217934	-0.0208929	-0.0124596	0.0660676
Bt.12167.1.S1_at	UBAC2	-0.109383	-0.203434	-0.148129	0.0547921	0.0815621	0.033576	0.0634546	0.00327345	0.137916	0.00800062	0.0657739	0.026183	-0.0406968	0.0820191	0.0478989	0.056215	-0.0531682	-0.147219	-0.0919145	-0.136469	-0.0816768	-0.0549069	-0.102893	-0.0730144	-0.133196	0.00144738	-0.128468	-0.070695	-0.0325394	-0.00635641	-0.0732361	-0.0528306	0.0291885	-0.00493174	-0.138748	-0.277354	-0.198403	0.0515022	0.0107788	0.0306858	0.0217028	0.0296302	0.0914078	0.00993499	0.00480296	0.113626	0.134989	0.175881
Bt.1217.2.S1_at	TOMM70	-0.0307871	0.0887258	0.0416624	-0.244773	-0.00236249	-0.0426735	-0.143881	-0.00415266	-0.030518	-0.014825	-0.0451144	0.0994394	0.125436	-0.0444664	-0.042583	0.0238765	-0.00691059	0.112602	0.065539	0.0421571	-0.202616	0.0397946	-0.000516386	-0.101724	0.0380045	0.0116391	0.0273321	-0.00295729	-0.0283432	0.0710963	0.0970926	-0.00174315	-0.0462095	-0.0443261	-0.0154597	0.0973227	0.076863	-0.19626	-0.0610008	-0.108379	-0.0532656	-0.0798802	-0.0807773	-0.0627411	0.0432276	0.256867	0.275074	0.245534
Bt.12176.1.A1_at	ENSBTAG00000000144	0.060877	0.0885782	0.0011736	0.00780478	0.117161	-0.0726827	0.185527	0.0196804	0.199974	0.0192975	0.259618	-1.12358	-0.787244	0.203371	0.356638	0.101237	0.162114	0.189815	0.10241	-0.146222	-0.138417	-0.0290614	-0.218905	0.0393052	-0.126542	0.053752	-0.126925	0.113396	0.604621	-0.518954	-0.182622	0.00308582	0.206457	0.359724	-0.327566	-1.21207	-1.39914	0.113873	0.0641631	0.198179	0.405505	0.158246	0.180482	0.23905	0.500401	-1.3501	-1.54159	-0.685924
Bt.12177.1.S1_at	CLDN4	-0.0274859	-0.016325	-0.0289335	0.059974	-0.0107126	-0.0388816	0.0841605	0.0135788	-0.0282404	-0.116608	-0.0825618	0.0270027	0.0491084	0.0050316	0.00688757	-0.00487284	-0.0323588	-0.0211978	-0.0338063	-0.0378354	0.0221387	-0.0485479	-0.0767169	0.0463252	-0.0242565	-0.0660758	-0.154443	-0.120397	-0.0567208	-0.0297181	-0.00761239	-0.0104134	-0.00538183	-0.00352586	-0.0216396	-0.00820491	-0.00703757	0.049796	0.0713731	0.0212204	0.130196	0.109082	0.122183	0.109568	0.0208088	0.000116601	0.0223942	0.00360347
Bt.12179.1.S1_at	GPCPD1	0.394217	-0.0541208	-0.003417	0.0871189	-0.247134	-0.0194424	0.0221141	-0.117722	-0.132796	0.100262	-0.478156	-0.459555	-0.689041	-0.289595	-0.21431	-0.507866	-0.113649	-0.561987	-0.511283	-0.0885504	-0.00143156	-0.335684	-0.107993	-0.0664364	-0.206272	-0.221346	0.0117119	-0.566706	0.270487	-0.189069	-0.418555	0.0989644	-0.190631	-0.115345	0.216152	-0.226523	-0.341166	-0.0190472	-0.0276174	0.178208	0.144641	0.238364	0.311992	0.516601	-0.0883105	-1.10442	-1.38629	-0.920155
Bt.12180.1.S1_at	EXOSC8	0.0326669	0.0534422	0.0506783	0.00950563	0.0709815	0.0120198	-0.00592809	0.113741	0.0643541	0.096213	-0.0543258	0.200216	0.141911	-0.0602897	-0.116917	0.0945914	0.127258	0.148034	0.14527	-0.0111403	-0.00163471	0.0598412	0.000879468	-0.0170684	0.102601	0.0532138	0.0850727	-0.0654662	0.0131994	0.213415	0.15511	0.0475613	-0.0127285	-0.0693562	0.112965	0.257119	0.228227	0.0235967	0.125028	0.055872	0.0359065	0.100356	0.0750375	0.144407	0.0296566	0.441454	0.380775	0.352768
Bt.12183.1.S1_at	RRAGA	-0.0800316	-0.0438336	-0.0610603	-0.0109005	0.0219285	-0.0480064	-0.0189188	0.0383883	-0.0146517	-0.0347487	-0.0468054	-0.0310315	-0.0241762	-0.0224704	0.00874616	0.00910788	-0.0709237	-0.0347257	-0.0519524	-0.0282759	-0.0391764	-0.00634746	-0.0762824	-0.0471947	0.0101124	-0.0429276	-0.0630246	-0.0750813	-0.0382146	-0.0692461	-0.0623908	-0.0221118	-0.0445822	-0.0133656	-0.0841334	-0.00792912	0.0065229	-0.0243781	0.0124532	-0.0138206	0.00314843	0.0142655	0.0167404	-0.00679945	-0.00752646	-0.0831414	-0.0630452	-0.194606
Bt.12189.1.A1_at	ENSBTAG00000052151	0.0903183	0.0305687	-0.0217257	0.0130444	0.136261	0.00928128	-0.0482854	0.0726954	0.050194	-0.0811988	0.0720567	-0.0692312	-0.0886271	-0.108107	-0.053671	-0.0854353	0.00488295	-0.0548667	-0.107161	-0.105706	-0.0926618	0.0305544	-0.0964249	-0.153992	-0.0330107	-0.0555121	-0.186905	-0.0336494	-0.00946402	-0.0786952	-0.0980911	-0.0236515	-0.131758	-0.0773225	0.0407011	-0.0424068	-0.125326	-0.111455	0.00862276	-0.0806552	-0.14405	-0.0382631	0.000238757	-0.111907	-0.160177	-0.0114342	-0.096454	-0.099879
Bt.12196.1.S1_at	PTPRC	0.220655	0.0426202	0.0797148	0.00738692	-0.0253157	0.0172284	0.222328	-0.0348544	-0.146216	-0.0560169	-0.0213454	-0.10148	0.0221849	-0.026186	0.089112	-0.0306178	0.190037	0.0120024	0.049097	-0.073778	-0.066391	-0.0990937	-0.0565496	0.14855	-0.108632	-0.219994	-0.129795	-0.0951234	-0.0153947	-0.116874	0.00679016	0.0963792	0.0701932	0.185491	0.168009	0.194729	0.143511	0.403489	0.829384	1.25801	1.58356	1.35821	1.44441	1.41155	1.49452	-0.147358	-0.0985944	-0.116569
Bt.12197.2.S1_a_at	RIPK2	0.101078	0.0232371	0.126752	0.0923921	0.0789962	0.0132026	0.0212582	0.0674702	-0.0644052	0.0276562	0.017671	0.00585335	0.0638173	-0.00470318	0.0117065	-0.144748	-0.04367	-0.121511	-0.0179956	-0.0608478	0.0315443	0.0181484	-0.0476452	-0.0395896	0.00662243	-0.125253	-0.0331917	-0.0431768	-0.0693658	-0.0635125	-0.00554853	-0.0505276	-0.0552307	-0.0388211	0.21861	0.37627	0.353694	0.11128	0.186434	0.182094	0.230288	0.0823315	0.0779568	0.145814	0.212891	0.0966446	0.14737	0.119026
Bt.12206.1.S1_x_at	DEFB7	-0.0381992	-0.516384	-0.564146	0.0180097	-0.00760701	0.0367633	-0.0835363	-0.0352897	-0.021802	-0.0432397	-0.0399767	0.407169	0.404812	-0.464723	-0.227254	0.19357	0.15537	-0.322814	-0.370576	-0.0111762	0.00683352	-0.0187832	0.0255872	-0.0947124	-0.0464658	-0.0329781	-0.0544159	-0.0511529	-0.222456	0.184713	0.182356	0.264398	-0.200326	0.0371437	-0.0593118	-0.378811	-0.664169	0.0108068	-0.0114479	0.0084177	0.0445845	-0.0469409	-0.0182852	-0.0175021	0.00019562	0.0851972	0.251295	-0.280396
Bt.12211.1.S1_at	ECI2	-0.11053	-0.0695966	-0.0720039	0.135404	-0.00576182	-0.0741291	-0.110086	0.206466	0.0188825	-0.0344452	0.359815	0.0046719	-0.0843442	0.022723	0.0124678	0.0425969	-0.0679332	-0.0269997	-0.029407	-0.116732	0.0186717	-0.122494	-0.190862	-0.226819	0.0897331	-0.0978499	-0.151178	0.243083	0.00808508	0.012757	-0.0762591	-0.0290467	-0.00632379	-0.016579	-0.0470039	-0.0832355	-0.0374854	0.0359609	-0.190646	-0.210141	-0.348362	-0.171512	-0.309884	-0.269946	-0.215621	0.0141649	-0.089646	-0.0150804
Bt.12216.1.S1_at	C1QTNF5	-0.0182162	0.010424	-4.6774e-05	0.0287624	-0.0272775	-0.0708196	0.0204475	-0.0187596	-0.00260467	-0.0444185	0.00392824	-0.141529	-0.17476	-0.0134727	-0.0297525	-0.00165017	-0.0198664	0.00877383	-0.00169694	-0.00353865	0.0252238	-0.0308162	-0.0743582	0.0169088	-0.0222983	-0.00614332	-0.0479571	0.000389593	0.132251	-0.00927789	-0.0425087	0.0223069	0.00883427	-0.00744557	0.00616287	0.0235825	0.0211733	0.00713957	-0.0408125	-0.0425157	5.15533e-05	-0.0110689	-0.0112705	-0.0243949	0.0174977	-0.123023	-0.167538	0.00340606
Bt.12217.2.S1_at	NTRK2	0.0214518	0.0534709	-0.0609333	0.0450165	-0.0161713	0.0218402	0.0442269	0.0032416	-0.0546593	0.0274671	-0.0275479	-0.304943	-0.216865	-0.0247564	0.0873441	-0.00611036	0.0153415	0.0473605	-0.0670436	-0.0123113	0.0327053	-0.0284826	0.00952891	0.0319156	-0.00906966	-0.0669705	0.0151559	-0.0398592	0.0736264	-0.231317	-0.143239	0.0786454	0.053889	0.165989	0.0373873	0.0567287	-0.0169759	0.0284834	-0.0421525	-0.0149098	0.0357595	0.00678483	-0.0479445	0.00820308	-0.0206657	-0.441361	-0.596725	-0.925169
Bt.12241.1.S1_at	CCR7	-0.21968	-0.756145	-1.24163	0.0326658	0.0213196	-0.0324123	0.142443	-0.0482228	-0.0657663	-0.0550584	-0.0499191	-0.107103	0.519072	-0.129264	-0.0430846	0.481381	0.261702	-0.274764	-0.760244	-0.0283207	0.00434513	-0.00700105	-0.060733	0.114122	-0.0765435	-0.094087	-0.0833791	-0.0782398	-0.278214	-0.385317	0.240858	0.052778	-0.0764858	0.00969334	0.00969514	-0.0448884	-0.372372	0.0244965	0.0179503	0.0616631	0.284404	0.0919423	0.0203229	0.0679926	0.191038	0.126923	0.460541	-0.261871
Bt.12249.1.S1_at	KDM3A	0.0510871	0.0659472	0.0837525	0.00565504	0.05256	0.0864953	-0.0458895	-0.0563436	-0.0410189	0.0323455	-0.0576515	-0.0206418	0.0474433	0.0663238	0.119533	-0.0606646	-0.00957753	0.00528258	0.0230878	-0.0554378	-0.0497828	-0.00287784	0.0310575	-0.101327	-0.111781	-0.0964568	-0.0230923	-0.113089	-0.0604471	-0.0810889	-0.0130037	-0.0844609	-0.0181371	0.0350724	0.00443145	0.150167	0.153213	0.0118533	0.0135247	0.0685772	-0.0153611	-0.0409736	0.0561536	0.118664	0.0106347	-0.0342089	-0.000383882	0.000218402
Bt.12250.1.S1_at	PPP2R3C	0.21104	0.128669	0.267769	0.117983	0.0251394	-0.00439142	-0.0730873	0.0604706	-0.113204	0.0830547	-0.0722273	0.0583215	0.0642939	0.0166848	0.0804616	-0.181352	0.0296875	-0.052683	0.086417	0.0403263	0.158309	0.0654657	0.0359349	-0.032761	0.100797	-0.0728774	0.123381	-0.031901	-0.0567674	0.00155409	0.00752642	-0.0805818	-0.0638969	-0.000120143	0.19197	0.224552	0.271901	0.224319	0.19393	0.151181	0.0165584	0.15472	0.0243611	0.204525	0.0391988	0.0459149	0.0444326	-0.020714
Bt.12255.1.S1_at	CYP2C89	-0.0233644	-0.0318358	0.0236082	-0.132293	0.276707	-0.498904	0.574671	0.263004	0.123044	-0.259307	0.556555	0.0815351	-0.0684135	-0.006324	-0.0346334	-0.0333225	-0.0566868	-0.0651582	-0.00971428	0.0124766	-0.119817	0.289183	-0.486428	0.587148	0.275481	0.135521	-0.24683	0.569032	0.0139672	0.0955023	-0.0544463	-0.0104223	-0.0167463	-0.0450557	0.0230216	0.0177756	0.061895	0.121254	-0.363529	-0.690963	0.502173	0.324209	-0.381698	-0.43447	0.228718	0.144859	0.120861	0.0802393
Bt.1226.1.S1_a_at	RPL28	-0.134819	0.0337586	0.0333369	0.0548067	0.000567441	0.0876091	0.0511284	-0.129762	-0.0725046	-0.019412	-0.0513728	0.166819	0.0731621	0.186478	0.165506	0.0340295	-0.100789	0.0677881	0.0673665	-0.138419	-0.0836121	-0.137851	-0.0508097	-0.0872905	-0.268181	-0.210923	-0.157831	-0.189792	-0.210661	-0.0438423	-0.137499	-0.198315	-0.0118372	-0.032809	-0.134051	-0.0756088	0.0432594	0.0135706	0.0842858	0.115756	0.0847982	0.0615127	0.132486	0.118876	0.0757311	0.225206	0.216976	0.200126
Bt.12261.1.A1_at	TASP1	-0.0614948	0.0213021	-0.048612	0.044302	0.0393773	-0.0114831	0.0623077	0.0573489	0.0490671	-0.0251043	0.00811142	0.115282	0.111981	0.0346062	-0.0134599	0.00591464	-0.0555802	0.0272167	-0.0426974	-0.0441046	0.000197432	-0.00472722	-0.0555876	0.0182031	0.0132443	0.00496251	-0.0692089	-0.0359931	-0.0478208	0.0674608	0.0641601	0.062372	0.0969782	0.0489121	-0.0506457	0.027343	-0.026344	0.0130064	-0.000901697	-0.0172084	0.0490768	0.0196088	0.0335833	0.0213889	0.0164022	0.00702763	0.0137296	-0.14011
Bt.12267.1.S1_at	MSANTD2	0.0298445	-0.0396367	-0.140955	0.0490312	0.0565295	-0.0162584	0.107565	0.00307681	0.0241116	0.0999071	0.0625713	0.0918327	0.0510088	0.0988054	0.0996172	0.089058	0.118902	0.0494213	-0.0518967	-0.0354123	0.0136189	0.0211171	-0.0516707	0.0721531	-0.0323355	-0.0113007	0.0644948	0.027159	-0.0416435	0.0501892	0.00936528	-0.0443918	0.0544136	0.0552253	0.0438923	0.0936797	-0.0221146	0.00809591	0.00498159	-0.0356361	-0.048358	-0.0524868	0.0168986	0.0663753	-0.0442211	-0.367995	-0.446806	-0.41223
Bt.12273.1.S1_at	POLR3F	0.0622246	0.0553886	0.0576564	-0.0346868	0.0459784	0.0150773	0.0456349	-0.033895	-0.000732726	0.0405068	-0.00303432	0.13238	0.0817343	0.0899268	0.0329952	-0.0397538	0.0224708	0.0156348	0.0179026	-0.00463569	-0.0393225	0.0413427	0.0104416	0.0409992	-0.0385307	-0.00536842	0.0358711	-0.00767001	-0.0411899	0.09119	0.0405445	-0.0195517	0.0703752	0.0134435	0.0784073	0.123863	0.0969826	-0.0376625	0.000705517	-0.0167033	-0.0180696	-0.060533	-0.0138868	0.00792539	-0.0209066	0.0476759	0.00725123	0.0681736
Bt.12280.1.S1_at	TP53	-0.1524	0.150266	0.12802	-0.107128	0.0127165	-0.0512301	0.12216	-0.0354364	-0.0588622	-0.0196857	0.0342797	0.227555	0.31116	0.193569	0.207874	0.192005	0.0396046	0.342271	0.320025	-0.0718684	-0.178996	-0.0591518	-0.123098	0.0502916	-0.107305	-0.130731	-0.0915541	-0.0375886	-0.143024	0.0845312	0.168136	-0.108934	0.0846355	0.0989406	-0.105944	0.17955	0.212806	-0.0265321	0.127622	0.102035	0.259157	0.0657713	0.0755692	0.0929881	0.253304	0.401172	0.56956	0.303282
Bt.12283.1.A1_at	DIRAS3	-0.180555	-0.216961	-0.268798	-0.252711	0.25501	0.113645	0.01907	-0.00923946	0.634059	0.358134	0.254371	0.00102892	-0.0273511	0.293988	0.227888	0.246979	0.0664239	0.0300178	-0.021819	-0.00379488	-0.256506	0.251216	0.10985	0.0152752	-0.0130343	0.630264	0.354339	0.250576	0.0202521	0.0212811	-0.00709893	-0.157528	0.13646	0.0703599	-0.229251	-0.279088	-0.300585	-0.0141418	-0.23116	-0.114029	-0.560677	-0.369184	-0.165418	-0.372291	-0.419545	-0.0627089	-0.0736281	0.0654304
Bt.12285.2.S1_a_at	NMI	0.0769874	0.318712	0.60443	-0.167456	-0.113863	-0.288656	-0.305695	-0.124871	-0.0926087	0.0280388	-0.253177	0.323277	0.0704525	0.305847	0.353498	-0.261951	-0.184964	0.056761	0.342479	0.0879006	-0.0795553	-0.0259622	-0.200755	-0.217795	-0.03697	-0.00470813	0.115939	-0.165276	-0.123082	0.200195	-0.0526299	-0.420967	-0.115119	-0.067469	0.449875	0.53815	0.687853	0.32758	0.159791	0.123726	0.165926	0.244199	0.285827	0.427549	0.304333	0.242172	-0.0649281	0.410108
Bt.1229.1.S1_at	APOA1	-0.0643361	0.0111898	0.00558	0.105786	-0.0516077	-0.172906	0.054251	-0.152216	-0.250817	-0.511361	-0.617099	-0.277455	-0.151559	-0.208235	-0.270393	-0.0118552	-0.0761913	-0.000665359	-0.00627517	0.0718378	0.177624	0.0202302	-0.101069	0.126089	-0.0803781	-0.178979	-0.439524	-0.545261	0.277222	-0.000233109	0.125663	0.248065	0.0398308	-0.0223278	-0.0178078	-0.00172518	0.0251388	0.170012	-0.0837021	0.495707	0.804222	0.755167	0.612229	0.796525	0.850194	-0.318321	-0.208854	-0.995973
Bt.12290.1.S1_at	PSIP1	0.273916	0.0859758	-0.0481749	0.0845146	0.0924272	0.0111106	0.195679	-0.0353632	-0.188957	-0.0217516	-0.0469188	0.101836	0.140214	0.0224032	0.101932	-0.123408	0.150509	-0.0374319	-0.171583	-0.104809	-0.0202943	-0.0123816	-0.0936983	0.0908697	-0.140172	-0.293766	-0.12656	-0.151728	-0.222615	-0.120779	-0.0824008	-0.0197902	0.00261308	0.0821418	-0.0607094	-0.312636	-0.38532	0.126162	0.238466	0.426465	0.506171	0.532903	0.406129	0.527785	0.398155	0.132308	0.21529	-0.386116
Bt.12291.1.S1_at	DCPS	-0.108348	0.0598617	0.041231	0.0379609	0.0088431	-0.0486497	0.036242	0.0166204	-0.0632423	-0.0555208	0.0348944	0.0800322	0.128353	0.0574044	0.0816968	0.0105699	-0.097778	0.0704316	0.0518009	-0.104225	-0.0662641	-0.0953818	-0.152875	-0.067983	-0.0876045	-0.167467	-0.159746	-0.0693305	-0.0814452	-0.001413	0.0469075	-0.0993269	-0.0419225	-0.0176301	-0.00363711	0.128415	0.0861599	0.00616357	0.0798616	0.0545191	0.160539	0.12179	0.0403531	0.0553135	0.148465	0.126179	0.213825	0.0242235
Bt.12294.1.S1_at	AMIGO2	0.0138791	0.0170763	0.0466004	-0.000458472	0.00812886	0.00108955	0.0420205	0.00588932	0.0149792	0.0224606	0.0304401	-0.0117615	-0.0219769	-0.0174148	-0.0101819	-0.0272489	-0.0133697	-0.0101726	0.0193515	-0.024287	-0.0247455	-0.0161581	-0.0231975	0.0177335	-0.0183977	-0.00930776	-0.00182642	0.00615314	-0.00620679	-0.0179683	-0.0281837	0.0455432	0.0281285	0.0353613	-0.0129792	-0.0483865	-0.0183599	-0.00785654	-0.017887	-0.00212163	0.0446306	0.00190319	0.0210594	0.0356109	0.0420406	-0.0652488	-0.0936867	-0.254464
Bt.12298.1.S1_at	TLR3	0.0865057	-0.0140497	-0.0316996	0.105741	-0.010846	-0.0270636	-0.0338214	0.013811	-0.0368739	0.0395775	0.00545242	0.0287098	0.000916012	0.0805062	0.0689877	-0.0696549	0.0168508	-0.0837046	-0.101355	-0.053818	0.051923	-0.064664	-0.0808816	-0.0876395	-0.0400071	-0.0906919	-0.0142406	-0.0483656	-0.101739	-0.0730287	-0.100822	-0.0762009	0.00430529	-0.00721322	0.0682625	-0.0877156	-0.177782	0.155465	0.0544283	0.0525961	0.0439381	0.110227	0.03905	0.13266	0.0360197	-0.0204641	-0.115041	-0.147855
Bt.123.1.S1_at	LPAR1	0.0078927	-0.0286016	-0.0147541	0.0110693	-0.0188783	-0.00826461	0.00591596	-0.039777	-0.0286472	-0.0242299	-0.0055504	0.17757	0.15244	-0.00981941	-0.0965131	-0.0228865	-0.0149938	-0.0514881	-0.0376406	0.00353931	0.0146086	-0.015339	-0.0047253	0.00945528	-0.0362376	-0.0251079	-0.0206906	-0.00201108	-0.0850454	0.0925243	0.0673949	0.033296	0.0234766	-0.0632171	0.00334375	0.0544241	0.043823	-0.000507335	-0.0225948	0.000326541	0.013595	-0.0443336	-0.0356164	-0.0328288	-0.0103784	0.238562	0.174583	-0.071335
Bt.12302.1.S1_at	PLAT	-0.0947933	-0.0602397	-0.00473986	-0.0343784	-0.08393	0.180995	0.201509	-0.152279	-0.404442	-0.0555406	-0.148947	-0.349067	-0.103047	-0.446778	-0.385007	0.0368592	-0.0579341	-0.0233804	0.0321194	-4.35717e-05	-0.034422	-0.0839736	0.180951	0.201465	-0.152323	-0.404485	-0.0555842	-0.148991	0.0524065	-0.296661	-0.0506402	0.44818	0.00140212	0.0631735	-0.0684375	-0.0275535	-0.00964137	-0.066277	0.0556523	0.502797	0.70324	0.441821	0.410085	0.503569	0.496067	-0.575803	-0.604501	-0.769785
Bt.12303.1.S1_at	PAM	0.352162	-0.228135	0.052108	-0.108478	0.294908	-0.315513	0.459187	-0.253699	0.00301437	-0.364398	-0.132504	0.0942474	-0.325561	0.385587	0.0544625	-0.0970626	0.255099	-0.325197	-0.0449546	-0.18857	-0.297048	0.106338	-0.504083	0.270617	-0.442269	-0.185556	-0.552968	-0.321074	0.0165697	0.110817	-0.308991	-0.115737	0.26985	-0.0612747	0.466093	-0.170698	-0.243306	-0.19331	0.253432	0.0805654	0.809168	0.220489	0.696077	0.241768	0.364019	-0.177462	-0.744199	0.436112
Bt.12304.1.S1_at	ISG15	-0.317532	-0.470048	0.657294	-0.485882	-0.536899	-0.669491	-1.26579	-0.104304	0.600447	0.624317	-0.243739	0.920227	0.979414	0.503176	1.69575	1.03814	0.720613	0.568096	1.69544	0.844412	0.35853	0.307512	0.17492	-0.421383	0.740108	1.44486	1.46873	0.600673	-0.669959	0.250268	0.309455	-0.569575	-0.0663984	1.12618	-0.561219	-1.49872	-0.391083	0.348179	-0.726767	-0.889959	-1.19955	-0.279308	0.183772	0.522278	-0.31557	0.464885	0.459954	-0.113833
Bt.12309.1.S1_at	HSPA8	-0.0758937	0.14269	0.0638451	-0.0188534	0.04674	0.143238	-0.185763	-0.329424	-0.0996396	0.0468542	0.00940448	-0.0598271	0.249087	-0.082758	0.10864	0.0999854	0.0240917	0.242675	0.16383	0.159014	0.140161	0.205754	0.302252	-0.0267486	-0.17041	0.0593746	0.205868	0.168419	-0.0144397	-0.0742668	0.234648	-0.0655662	-0.148324	0.0430739	-0.224448	0.0376325	0.0200306	-0.079792	0.167451	0.355534	0.224299	-0.206853	0.110666	0.20511	0.40268	0.108631	0.341008	0.09146
Bt.12310.2.S1_a_at	TMEM63A	-0.0168076	0.00227861	0.0197996	-0.0978413	-0.0247419	-0.0636327	-0.00941672	-0.0432944	-0.0105955	-0.0648285	0.0446735	-0.0453037	-0.0322648	-0.00116972	-0.0100066	0.0370963	0.0202888	0.0393749	0.0568959	0.0511635	-0.0466779	0.0264216	-0.0124692	0.0417468	0.00786908	0.040568	-0.013665	0.095837	0.024987	-0.0203166	-0.00727778	0.00955362	0.00838389	-0.000452955	0.0132797	-0.0198204	0.00792533	-0.0704048	-0.0180804	-0.0829433	-0.0412832	-0.0479267	-0.0749408	-0.0938514	-0.0169851	-0.111753	-0.0923005	-0.0232935
Bt.12319.1.S1_at	RASSF7	0.00534231	0.0406762	0.0809877	-0.00862599	0.0107441	0.0225053	0.0168107	-0.0742528	-0.0303574	0.00104163	-0.0260267	0.0345232	0.037319	0.0256527	0.0299375	0.0149284	0.0202707	0.0556047	0.0959161	0.0373656	0.0287396	0.0481097	0.059871	0.0541763	-0.0368872	0.00700825	0.0384073	0.0113389	-0.0036774	0.0308459	0.0336416	-0.0118037	0.013849	0.0181338	-0.000297329	0.0385708	0.0923113	0.0153603	-0.0135538	-0.0598698	-0.160443	-0.125532	-0.119735	-0.100534	-0.166593	0.109263	0.136308	0.114921
Bt.1232.1.S1_at	DENND1C	0.00422038	-0.0371182	0.0252253	-0.0127862	-0.03108	0.00196384	0.0225365	-0.056821	-0.0725918	-0.0232427	0.0326092	0.122694	0.0307466	0.096853	0.0439966	-0.0619866	-0.0577662	-0.0991048	-0.0367613	-0.0263064	-0.0390926	-0.0573864	-0.0243425	-0.00376991	-0.0831274	-0.0988982	-0.0495491	0.00630287	-0.142178	-0.019484	-0.111431	-0.100969	-0.0041163	-0.0569727	0.0843047	0.0644582	0.0855478	0.0209305	0.073794	0.125735	0.170737	0.122113	0.164598	0.138712	0.194183	0.0482478	0.0868927	-0.0447534
Bt.12322.1.S1_at	AHCY	-0.0219934	-0.294409	-0.116419	0.076786	0.0976397	0.0217969	0.128161	-0.0632978	0.0146105	-9.33395e-05	0.132351	-0.177883	-0.447975	-0.0406573	-0.0168866	0.137838	0.115845	-0.156571	0.0214192	-0.0828362	-0.00605029	0.0148034	-0.0610394	0.045325	-0.146134	-0.0682257	-0.0829296	0.0495147	0.0844074	-0.093476	-0.363567	-0.0607154	-0.101373	-0.077602	0.0579085	-0.331566	-0.348538	0.0584713	0.102789	0.194686	0.285985	0.201625	0.277003	0.178178	0.355251	0.1553	0.0929564	0.403685
Bt.12327.1.S1_at	TXNIP	-0.155639	0.100629	-0.0473119	0.116645	0.271253	0.355337	0.103478	-0.0805535	0.286735	0.323745	0.757277	-0.798696	-0.270035	-0.309594	0.454641	0.28932	0.133681	0.389949	0.242008	-0.128933	-0.0122878	0.14232	0.226404	-0.0254552	-0.209487	0.157802	0.194811	0.628344	0.229795	-0.568901	-0.0402404	0.151972	-0.157622	0.606613	-0.333161	-0.758749	-0.690876	0.0135423	-0.12239	0.0979149	0.249501	0.0399078	0.236853	0.347675	0.807688	-1.1841	-0.93308	-1.0134
Bt.12328.1.S1_at	CENPF	-0.0693322	-0.118076	-0.325708	0.0339037	0.0409198	0.067483	-0.0657479	0.140718	-0.0730676	-0.176137	-0.0334727	0.424119	0.555921	0.307869	0.337242	-0.0381596	-0.107492	-0.156235	-0.363867	-0.00534805	0.0285557	0.0355718	0.062135	-0.071096	0.13537	-0.0784156	-0.181485	-0.0388208	-0.420407	0.00371253	0.135514	-0.37691	-0.0690413	-0.0396674	0.0957213	0.247405	0.0234098	0.137478	0.349092	0.582834	0.601908	0.525914	0.398946	0.292746	0.38076	0.721566	1.03194	0.811611
Bt.12332.1.A1_at	ZNF354A	0.15778	0.0174706	0.0362316	0.0899494	0.0775614	0.0802903	-0.0187212	0.0218773	0.0278877	0.0647462	0.0349543	-0.118228	-0.0136584	-0.0998688	-0.0675371	-0.111351	0.046429	-0.0938806	-0.0751196	-0.0220744	0.067875	0.055487	0.0582159	-0.0407956	-0.000197074	0.00581329	0.0426718	0.0128799	-0.0498896	-0.168118	-0.063548	0.00126812	-0.0986007	-0.066269	0.0673677	0.0399518	0.0257578	0.0705399	0.0542081	0.0850809	-0.0307041	0.0582967	0.0438277	0.0769397	0.0121988	-0.127947	-0.130948	-0.239063
Bt.12339.1.S1_at	PC	-0.0208805	-0.0135107	-0.0214551	0.266534	0.406531	0.285066	-0.188939	-0.298665	0.0822955	-0.107445	-0.114813	0.0796543	0.0153517	-0.0442397	-0.0808932	0.0249563	0.00407572	0.0114455	0.00350113	-0.0298113	0.236723	0.37672	0.255255	-0.218751	-0.328476	0.0524842	-0.137257	-0.144624	-0.0337822	0.0458721	-0.0184305	0.00130341	-0.0429363	-0.0795898	0.0354703	0.0494524	0.0562054	0.339709	0.424437	0.356071	-0.216434	-0.145043	0.0785604	0.0318462	-0.000648637	0.189508	0.149512	0.106684
Bt.12343.1.S1_at	ABCC1	-0.00308022	0.109758	0.0541101	0.0125005	-0.0294471	-0.0151908	-0.0557993	-0.0356915	-0.045194	-0.0510134	-0.0141785	-0.127489	-0.0318842	0.00460459	0.0121467	0.0336942	0.030614	0.143453	0.0878043	-0.00239619	0.0101043	-0.0318433	-0.017587	-0.0581955	-0.0380877	-0.0475902	-0.0534096	-0.0165747	0.0622641	-0.0652251	0.0303799	-0.0372785	-0.0326739	-0.0251318	0.0271695	0.172297	0.130148	0.0127941	0.00432669	0.0256789	0.0666162	-0.00242352	0.0235969	-0.0291086	0.0757879	-0.0501099	0.000249513	0.100101
Bt.12345.1.S1_at	MACF1	0.317223	-0.025147	-0.0423461	0.00792091	0.0877549	0.134625	0.23151	0.0298532	0.0545669	0.0564332	0.075678	-0.108356	-0.0255462	0.124094	0.156368	-0.139017	0.178206	-0.164164	-0.181363	-0.219368	-0.211447	-0.131613	-0.0847427	0.0121423	-0.189515	-0.164801	-0.162934	-0.14369	-0.14744	-0.255797	-0.172987	0.0284797	0.152574	0.184848	0.375705	0.628892	0.479095	-0.0385846	0.0282719	0.22299	0.225495	0.350321	0.392897	0.330376	0.187698	-0.387934	-0.288215	-0.218911
Bt.12348.1.A1_at	RBM39	0.570785	0.171275	0.344598	0.149716	0.20955	0.0989566	0.00996994	0.0154193	0.150437	0.144589	0.0196004	0.0466574	0.178793	0.0472124	0.139834	-0.271588	0.299196	-0.100313	0.0730097	-0.0230546	0.126662	0.186495	0.0759021	-0.0130846	-0.00763523	0.127383	0.121534	-0.00345413	-0.126648	-0.0799906	0.0521444	-0.0334775	0.013735	0.106356	0.333069	0.298422	0.258363	0.011786	0.0818519	0.0431675	-0.140691	-0.0424548	0.112247	0.117512	0.00421227	-0.305265	-0.254867	-0.605197
Bt.12357.1.S1_at	DDX6	-0.00685927	0.0902008	0.0454659	-0.00382767	0.210801	0.0348236	0.106721	-0.0438469	0.0663097	-0.00217822	0.21033	0.145588	0.0189596	0.0291856	0.0513094	-0.0632999	-0.0701591	0.026901	-0.0178339	-0.100191	-0.104018	0.110611	-0.0653669	0.00653016	-0.144037	-0.0338809	-0.102369	0.11014	-0.125465	0.0201229	-0.106505	-0.000807561	0.028378	0.0505018	-0.0591198	-0.0932685	-0.0940584	0.0174322	0.0546927	0.0470429	0.133629	0.0293473	0.0404428	0.0117605	0.255128	0.045423	-0.0159812	-0.353713
Bt.1236.1.S1_at	OAZ2	-0.0963749	-0.0225764	-0.00276725	0.00282123	0.00112999	0.0175024	0.0410484	0.109973	-0.0319043	-0.00532261	0.0214669	0.00327257	-0.0209815	0.00433808	0.0146901	0.0535352	-0.0428397	0.0309588	0.0507679	-0.0144786	-0.0116574	-0.0133486	0.00302374	0.0265698	0.0954939	-0.046383	-0.0198012	0.00698828	-0.00978697	-0.00651441	-0.0307685	0.00149278	0.00583086	0.0161828	-0.129216	-0.132188	-0.0664424	0.0261936	0.00179899	0.0231814	0.119362	0.0992911	0.0283754	-0.000717311	0.0479194	0.0759148	0.0557759	0.0021903
Bt.12360.1.S1_at	TSPAN17	-0.0562112	-0.491533	-0.907096	0.227408	0.0777243	0.0734771	-0.0401981	-0.0322195	0.0717762	0.0340798	-0.00387059	-0.0293523	-0.134087	-0.0977059	-0.0467303	0.115191	0.0589795	-0.376342	-0.791905	-0.0286293	0.198779	0.049095	0.0448478	-0.0688274	-0.0608488	0.0431469	0.0054505	-0.0324999	0.0699155	0.0405632	-0.0641711	0.0993737	0.00166776	0.0526434	0.0439299	-0.555707	-0.761201	0.145252	0.0529175	0.0647023	-0.0663693	0.0382119	0.11941	0.0611986	-0.0223909	0.0973464	0.00974207	-0.0822188
Bt.12365.1.S1_at	CCT2	-0.0381132	0.115141	0.0856369	0.0323333	0.00847323	0.0496223	-0.176105	-0.0560511	-0.118151	-0.0317917	-0.129208	0.17924	0.292553	-0.0519387	-0.0214919	-0.01633	-0.0544432	0.0988108	0.0693069	0.0617926	0.0941258	0.0702658	0.111415	-0.114313	0.00574149	-0.0563586	0.0300008	-0.0674152	-0.0424703	0.13677	0.250083	-0.0326914	-0.0846301	-0.0541832	0.0341422	0.264135	0.2526	-0.0438589	0.0583538	0.0489494	-0.000481973	-0.174234	-0.11439	-0.0689883	0.0564794	0.627348	0.69811	0.459441
Bt.12366.1.S1_at	CCNL2	0.226185	0.0400521	0.0506841	0.0298917	0.0714896	0.0908763	-0.0133842	-0.0762132	-0.0385234	0.0136125	-0.0132901	0.0337962	0.134861	0.0663329	0.0995073	-0.0536108	0.172574	-0.0135588	-0.00292677	0.0366057	0.0664974	0.108095	0.127482	0.0232215	-0.0396075	-0.00191767	0.0502182	0.0233156	-0.0229055	0.0108907	0.111955	-0.0297206	0.0366122	0.0697866	0.276788	0.362404	0.240523	-0.0179626	0.0664213	0.0958847	0.0775547	0.02414	0.0787505	0.0943892	0.124278	-0.0174464	0.0788721	0.0297969
Bt.12370.1.S1_at	MLF2	-0.0876199	0.0730132	0.15233	-0.0257221	-0.092087	-0.0986744	0.0327469	-0.0711534	0.033161	-0.0936566	0.0246051	0.0865836	0.059254	-0.024716	0.0544786	0.0883704	0.000750477	0.161384	0.240701	0.0160517	-0.00967033	-0.0760353	-0.0826226	0.0487986	-0.0551016	0.0492128	-0.0776048	0.0406569	-0.0135784	0.0730052	0.0456756	-0.0438955	-0.0686115	0.0105831	-0.15014	-0.0647068	0.0246519	-0.0466214	-0.0912516	-0.127236	-0.0526162	-0.129571	-0.224018	-0.270672	-0.182047	0.328561	0.33573	0.330101
Bt.12371.1.S1_at	AAMDC	-0.0276698	0.096958	0.0163868	-0.0213276	-0.0146054	0.151535	0.149847	0.0903865	0.136445	0.41839	0.121187	0.119048	-0.186313	0.0594262	-0.0247237	-0.0275895	-0.0552593	0.0693684	-0.0112028	0.00303209	-0.0182955	-0.0115733	0.154567	0.152879	0.0934186	0.139477	0.421423	0.124219	0.0679523	0.187001	-0.118361	0.137154	0.19658	0.11243	-0.166361	-0.118736	-0.105966	0.0645973	-0.0809557	-0.128847	-0.306112	-0.144016	-0.231968	-0.167096	-0.26908	-0.0329312	-0.190589	-0.366938
Bt.12374.1.S1_at	MCRS1	-0.0400269	0.0394625	0.172876	0.0548446	0.0177497	0.0034626	0.0124095	-0.0985526	0.0135803	0.0398307	-0.0464568	0.136816	0.133348	0.0477216	0.0172067	0.0090434	-0.0309835	0.0485059	0.181919	-0.0201933	0.0346513	-0.00244364	-0.0167307	-0.00778389	-0.118746	-0.00661302	0.0196373	-0.0666501	-0.121491	0.0153248	0.0118569	-0.0732635	-0.0255419	-0.0560567	-0.0313785	0.0925716	0.151423	0.045459	0.0728057	0.0726343	0.0539162	-0.0284825	0.118819	0.0769349	0.0671872	0.138461	0.166122	0.085503
Bt.12375.1.S1_at	ASXL1	0.000241849	-0.0773302	-0.0402172	0.0340108	0.0395972	-0.0183283	-0.0297805	-0.020157	-0.0295937	0.00695739	1.03303e-05	0.00857149	0.0350271	-0.0394502	-0.0163329	0.0592813	0.0595232	-0.0180489	0.0190641	-0.0153429	0.0186679	0.0242544	-0.0336712	-0.0451234	-0.0354999	-0.0449366	-0.0083855	-0.0153326	-0.0123914	-0.00381994	0.0226357	0.0194341	-0.0200161	0.00310115	0.0504166	0.02588	0.063411	-0.0118661	-0.0015394	0.0011513	-0.0431261	-0.0189502	-0.012705	0.00483486	-0.031199	0.000157687	0.0233761	-0.0278782
Bt.12377.1.S1_at	MCM3AP	0.00635578	-0.0641201	-0.0103955	0.162165	0.131193	0.0953647	0.063494	-0.0723634	-0.0266845	-0.000181291	0.0479492	-0.135437	-0.0712752	-0.0401	0.0535965	0.100513	0.106869	0.0363933	0.0901179	-0.0423771	0.119788	0.0888157	0.0529876	0.0211169	-0.114741	-0.0690617	-0.0425584	0.0055721	0.064501	-0.0709363	-0.00677417	0.00658302	-0.033517	0.0601795	0.122595	0.136213	0.169944	0.162501	0.211536	0.256477	0.125872	0.12794	0.289029	0.213214	0.170738	-0.216018	-0.156184	-0.0900122
Bt.12379.1.S1_a_at	PTOV1	-0.0222915	-0.0565643	-0.00501851	-0.0163799	-0.0252041	0.0366019	-0.0175894	-0.021467	-0.0831237	-0.0188952	0.0434145	-0.138797	-0.0263522	0.0387087	0.0066564	0.0404518	0.0181603	-0.0161124	0.0354333	0.0750735	0.0586935	0.0498694	0.111675	0.0574841	0.0536065	-0.00805027	0.0561782	0.118488	0.0328795	-0.105917	0.00652731	-0.0313617	0.00734697	-0.0247053	-0.0174544	-0.0214435	-0.00688179	0.0774682	0.130962	0.078798	-0.07667	-0.0760801	-0.0541673	-0.113499	-0.0931371	-0.0171144	0.0360997	-0.0428803
Bt.12382.1.S1_at	PCDHGC3	-0.0033935	-0.00736606	-0.00147522	0.037121	0.012055	0.0435221	0.0174666	0.0114722	0.0252182	0.0125313	0.0203538	-0.0745374	-0.105181	-0.0218619	-0.018881	0.0331684	0.0297749	0.0258024	0.0316932	-0.0263123	0.0108088	-0.0142572	0.0172098	-0.00884569	-0.01484	-0.00109408	-0.0137809	-0.00595845	0.0286179	-0.0459195	-0.0765627	0.0568533	0.0349914	0.0379723	-0.0290495	-0.0323545	-0.0296424	0.0112946	0.00667395	0.0172099	0.00154213	0.0098399	0.0296631	0.0118992	0.00847805	-0.116035	-0.159323	-0.0811123
Bt.1240.1.S1_at	DNASE2	-0.0706599	0.201191	0.463925	0.077044	-0.0136918	0.0241941	0.155828	-0.0804177	-0.257728	-0.062797	0.0204073	0.348336	0.393234	-0.0919519	0.0661171	0.361624	0.290964	0.562815	0.825549	-0.216839	-0.139795	-0.23053	-0.192645	-0.0610109	-0.297256	-0.474567	-0.279636	-0.196431	-0.286488	0.0618478	0.106747	-0.00881026	-0.100762	0.0573069	0.139993	0.718684	0.864511	0.125647	0.121695	0.614019	0.959966	0.7616	0.647555	0.808837	0.893483	0.482477	0.532332	0.130587
Bt.12403.1.S1_at	RHPN2	0.0214207	-0.148409	-0.13409	-0.0346618	0.117798	-0.0094708	0.0472514	0.0548828	0.0641076	0.130906	0.0423568	-0.0421442	0.0599453	-0.117363	-0.0395902	0.161003	0.182423	0.0125932	0.0269122	-0.119066	-0.153728	-0.00126825	-0.128537	-0.0718149	-0.0641835	-0.0549587	0.01184	-0.0767095	0.0327619	-0.00938231	0.0927072	0.268938	0.151575	0.229348	-0.0611396	-0.202143	-0.185116	0.0516251	0.00434209	-0.0970671	-0.284525	-0.043859	-0.0526264	-0.0825969	-0.377865	-0.0844605	-0.0468015	-0.229498
Bt.12404.2.S1_a_at	CLPTM1L	-0.222303	0.105809	0.186548	-0.0509955	0.0482175	0.0206057	0.0313166	0.036631	0.0387401	-0.13512	0.0129209	0.277437	0.260672	0.214965	0.125789	0.19582	-0.0264829	0.30163	0.382368	-0.117988	-0.168983	-0.0697702	-0.097382	-0.086671	-0.0813566	-0.0792476	-0.253107	-0.105067	-0.0811195	0.196318	0.179552	-0.146663	0.0683023	-0.0208739	-0.0645325	0.199898	0.276612	-0.175054	0.11168	-0.0320808	0.0845488	0.0170499	-0.0642961	-0.172671	0.0812886	0.49067	0.53596	0.485053
Bt.12405.1.S1_at	JAK3	-0.0215185	-0.283417	-0.229087	0.0631048	-0.0937752	-0.116013	0.0201978	-0.102533	-0.214164	-0.0101559	-0.012187	-0.0888802	-0.146027	0.10678	-0.0412262	0.217861	0.196343	-0.0655559	-0.0112255	-0.0721749	-0.00907009	-0.16595	-0.188188	-0.0519771	-0.174708	-0.286339	-0.0823308	-0.0843619	-0.036742	-0.125622	-0.182769	-0.082297	0.0244829	-0.123523	0.153927	-0.0479313	-0.0580387	0.180014	0.28143	0.323733	0.327111	0.275161	0.240039	0.314894	0.325411	0.191955	0.284854	0.336211
Bt.12406.1.S1_at	TTLL12	-0.0398547	-0.00574322	0.00364345	0.0172942	-0.0148726	0.0167578	0.0130384	-0.00138606	0.000910471	0.00425432	0.0315546	-0.0142761	-0.0197446	0.0066448	0.00531203	0.0883393	0.0484845	0.0825961	0.0919827	0.012933	0.0302271	-0.00193967	0.0296908	0.0259713	0.0115469	0.0138434	0.0171873	0.0444876	0.0395707	0.0252945	0.019826	0.023686	0.0303308	0.028998	-0.0193689	-0.0063795	0.0181289	0.0281827	-0.0096789	-0.0157242	-0.0169973	-0.00661335	-0.018049	-0.0346429	-0.000113289	0.043498	0.0795595	0.0321233
Bt.12407.1.S1_at	CHD4	-0.11364	-0.201233	-0.184852	0.0265916	0.0733565	-0.0396538	-0.00413143	0.017213	0.0192638	0.0466898	-0.0282595	0.109548	-0.0110149	0.0699793	0.0954934	0.206836	0.0931961	0.00560281	0.0219845	-0.0173624	0.00922924	0.0559941	-0.0570162	-0.0214938	-0.000149346	0.00190139	0.0293275	-0.0456219	-0.0499377	0.0596104	-0.0609526	-0.0495655	0.0204138	0.0459279	0.00936657	-0.00633687	0.0740578	0.126191	0.114448	0.101804	0.124219	0.135388	0.196213	0.157666	0.137726	0.283435	0.263833	0.156622
Bt.12410.1.S1_a_at	CAMK2G	-0.0865754	0.0428752	0.101116	-0.0187077	-0.0546512	-0.0685659	0.027569	-0.00550104	-0.012194	-0.0183462	0.0347632	-0.0386869	-0.0575888	0.0493236	0.0104148	-0.0448049	-0.13138	-0.00192965	0.0563107	-0.0178878	-0.0365955	-0.072539	-0.0864537	0.00968121	-0.0233888	-0.0300818	-0.036234	0.0168754	0.00851778	-0.0301691	-0.049071	-0.035457	0.0138665	-0.0250422	-0.149371	-0.100511	-0.0830513	-0.0168807	-0.0354807	-0.00822546	0.0397429	0.0385686	0.023663	0.0432968	0.014761	-0.0536939	-0.0772072	-0.0221319
Bt.12414.1.S1_at	CD8B	-0.367716	-0.207859	-0.13853	-0.125528	-0.0059497	0.151061	0.38203	0.214124	0.133442	0.208775	0.22312	-0.24955	-0.00237949	-0.0602473	0.00755495	0.0157121	-0.352004	-0.192147	-0.122817	0.042301	-0.0832274	0.0363513	0.193362	0.424331	0.256425	0.175743	0.251076	0.265421	0.144244	-0.105306	0.141864	0.0759863	0.015739	0.0835412	-0.400046	-0.65852	-0.6375	0.0550827	0.210533	0.469108	0.675963	0.540413	0.567251	0.584235	0.59178	-0.0350222	0.0229421	-0.358636
Bt.12417.1.S1_at	JADE1	0.077682	0.0248162	-0.0270678	0.0474557	0.0152733	0.027439	0.00724787	0.00148752	-0.0256877	0.00894259	0.0105577	0.036211	0.0277563	0.0338016	0.0171095	-0.0888616	-0.0111795	-0.0640453	-0.115929	-0.0158911	0.0315646	-0.000617775	0.0115479	-0.00864322	-0.0144036	-0.0415788	-0.00694849	-0.00533335	-0.0524804	-0.0162694	-0.0247241	-0.0231794	0.0106222	-0.00606984	0.169663	0.027915	0.0640054	0.0279677	-0.0276603	-0.000131914	-0.0547161	-0.0459785	-0.0402098	-0.061066	-0.0434765	-0.248181	-0.247565	-0.173072
Bt.12419.1.S1_at	ITPKB	-0.0454207	-0.0372471	-0.0509005	0.0756636	0.0398461	0.0883273	0.114154	0.0338002	0.013931	0.0668362	0.0705085	-0.0728056	-0.0814883	0.0038456	0.0157684	0.0292173	-0.0162034	-0.00802984	-0.0216831	-0.126093	-0.0504293	-0.0862467	-0.0377656	-0.0119392	-0.0922927	-0.112162	-0.0592566	-0.0555843	0.0243952	-0.0484104	-0.0570931	0.00826411	0.0121097	0.0240325	-0.0904589	-0.172882	-0.165187	0.0623788	0.0628393	0.089878	0.134434	0.0878757	0.0718455	0.0877322	0.104024	-0.132891	-0.125734	-0.0973978
Bt.1242.1.S1_at	ATP5MC1	-0.254267	0.132207	0.20099	0.100867	-0.00879581	-0.0365318	-0.052784	0.0807833	-0.121697	-0.0916705	-0.073624	0.337228	0.333058	-0.0286201	0.0283135	0.181259	-0.0730084	0.313467	0.382249	-0.0109525	0.0899147	-0.0197483	-0.0474844	-0.0637365	0.0698308	-0.132649	-0.102623	-0.0845765	-0.0746001	0.262628	0.258458	-0.0262248	-0.054845	0.00208868	-0.0664405	0.308513	0.407619	0.0643722	0.0490765	-0.00215159	0.0764243	-0.0149095	-0.214418	-0.153354	-0.115764	0.958295	1.04426	0.845072
Bt.12421.1.S1_at	ABHD14B	-0.0544272	-0.0378207	0.0821655	0.0213093	0.0243762	0.173678	0.315985	0.223613	0.564547	0.321177	0.676908	-0.0589609	-0.0941344	-0.00124766	0.0512016	0.096076	0.0416489	0.0582554	0.178241	-0.229613	-0.208303	-0.205237	-0.0559349	0.0863722	-0.00600025	0.334934	0.0915647	0.447295	-0.0181914	-0.0771522	-0.112326	-0.0164491	-0.0176967	0.0347525	-0.323445	-0.357604	-0.243785	-0.00116402	-0.414635	-0.307131	-0.440848	-0.360795	-0.292603	-0.491865	-0.376947	0.109246	0.147467	0.1245
Bt.12426.1.S1_at	NAXD	0.0710271	0.0615674	0.0931869	0.0487474	0.0360099	-0.00354471	-0.0135758	0.0734004	0.0121614	0.00962884	0.0637268	-0.0568401	0.0565294	0.0649492	0.099577	-0.0558862	0.0151408	0.00568117	0.0373006	-0.00282329	0.0459241	0.0331866	-0.006368	-0.0163991	0.0705771	0.00933816	0.00680555	0.0609035	-0.0187192	-0.0755592	0.0378103	-0.0327069	0.0322423	0.0668701	0.126496	0.139402	0.169868	0.00840847	0.0294512	-0.041461	-0.0792872	-0.037469	-0.0879664	-0.136799	-0.102114	-0.0125553	0.083704	0.136546
Bt.12429.1.S1_at	EDF1	-0.0818323	0.0285451	0.122171	-0.0174709	-0.0601265	-0.0550639	-0.0718387	-0.0545193	-0.0568645	0.0122125	-0.0322821	0.109526	0.0244097	0.0215967	-0.0326366	0.0566806	-0.0251517	0.0852258	0.178852	0.0474255	0.0299546	-0.0127011	-0.00763844	-0.0244132	-0.00709381	-0.009439	0.059638	0.0151434	-0.0596904	0.0498356	-0.0352807	-0.0827363	-0.0611396	-0.115373	-0.0920567	-0.0628901	0.0274855	-0.0304732	-0.0559644	-0.137691	-0.184246	-0.124448	-0.177379	-0.153104	-0.193727	0.233498	0.187693	0.191251
Bt.12434.1.S1_at	S100A16	-0.0164697	0.0489119	0.0271431	-0.0440741	-0.0430877	-0.0420816	0.125592	0.0994765	0.063084	-0.0354558	0.0662812	-0.0733073	-0.224634	0.0432003	-0.00133057	-0.0216062	-0.0380759	0.0273057	0.00553685	-0.0860252	-0.130099	-0.129113	-0.128107	0.0395671	0.0134513	-0.0229412	-0.121481	-0.019744	0.126539	0.0532317	-0.0980956	-0.0785937	-0.0353934	-0.0799243	-0.00415688	0.0245075	0.0241448	-0.0406996	-0.0800185	-0.0753176	0.0295821	0.0287787	-0.0653747	-0.110086	-0.0716863	-0.0784895	-0.233066	-0.0355594
Bt.12436.1.S1_at	BRI3	-0.0972933	-0.128829	0.125123	0.205047	0.233574	0.241616	0.0188261	0.0362978	0.272358	0.110118	0.154208	-0.432055	-0.422331	-0.19273	-0.0845149	0.095976	-0.00131734	-0.0328527	0.221099	-0.0624751	0.142572	0.171099	0.179141	-0.043649	-0.0261772	0.209883	0.0476427	0.0917332	0.242361	-0.189694	-0.17997	0.117224	-0.0755054	0.0327095	-0.190665	-0.491478	-0.31896	0.180254	0.0830939	0.0710633	-0.130598	-0.100707	0.0195461	-0.0648993	-0.0451046	-0.109727	-0.154313	0.159447
Bt.1244.1.S1_at	PGD	-0.229195	-0.312311	-0.290883	-0.120495	0.0649287	-0.0937839	-0.050219	0.0904025	-0.00208823	-0.0479736	-0.113469	0.27761	0.27071	-0.17662	-0.146253	0.220527	-0.00866773	-0.0917838	-0.0703554	0.127048	0.00655277	0.191977	0.0332643	0.0768291	0.217451	0.12496	0.0790745	0.0135788	-0.0622776	0.215332	0.208432	0.150119	-0.0265012	0.00386595	-0.619773	-0.991666	-1.05047	-0.358782	-0.0685846	-0.289248	-0.121274	-0.17221	-0.23962	-0.284207	-0.287093	0.538162	0.577249	0.356391
Bt.12443.1.S1_at	CD82	-0.214277	-0.00291782	0.0372502	0.188129	0.0185091	-0.00130982	0.0532631	-0.0951641	-0.148284	-0.0211983	0.0732792	-0.197801	-0.155354	-0.263586	-0.137132	0.068278	-0.145999	0.0653602	0.105528	-0.0863638	0.101765	-0.0678547	-0.0876736	-0.0331007	-0.181528	-0.234648	-0.107562	-0.0130847	0.0529101	-0.144891	-0.102443	0.135116	-0.12847	-0.00201621	-0.216237	-0.0196942	0.0669645	0.116687	0.0982914	0.24021	0.369954	0.195039	0.179145	0.184208	0.373879	-0.0288085	0.0616944	-0.081647
Bt.12444.1.A1_at	TEX261	-0.00532679	0.0241121	0.0922525	-0.011946	0.0257244	-0.0557019	0.0231368	-0.00934133	0.0685852	0.0307739	0.1201	0.0536371	0.0668163	0.0178757	0.0991378	-0.00554047	-0.0108673	0.0185717	0.086712	0.0530654	0.0411194	0.0787898	-0.00263656	0.0762022	0.043724	0.121651	0.0838393	0.173165	-0.037805	0.0158321	0.0290113	-0.00903702	0.00883869	0.0901008	-0.0312732	-0.0484089	0.014019	0.0238136	-0.0916518	-0.13283	-0.190967	-0.15179	-0.166708	-0.204182	-0.149292	-0.0765223	-0.0744826	-0.0899309
Bt.12445.1.A1_at	FSCN1	-0.00510053	-0.0348944	0.0011181	0.0206331	-0.0359463	-0.0193307	0.032446	-0.00569376	-0.0641644	-0.00777265	0.00990782	-0.0118634	0.0129288	0.0896084	0.0797041	-0.000491409	-0.00559194	-0.0353858	0.000626692	-0.0125631	0.00806996	-0.0485094	-0.0318938	0.0198828	-0.0182569	-0.0767275	-0.0203358	-0.00265531	-0.0724759	-0.0843393	-0.0595471	-0.0678437	0.0217647	0.0118604	-0.00213706	-0.00942591	-0.0132565	0.0313161	0.078513	0.11719	0.120501	0.0816257	0.0541337	0.056923	0.0874114	0.0949236	0.142378	0.170444
Bt.12461.1.S1_at	ERH	-0.254818	0.0662285	0.156667	-0.0236539	0.0234418	-0.0790086	-0.147997	0.0407599	-0.115662	-0.0994928	-0.272544	0.244259	0.352896	-0.112169	-0.0998951	0.143817	-0.111001	0.210046	0.300485	-0.0767648	-0.100419	-0.053323	-0.155773	-0.224762	-0.036005	-0.192427	-0.176258	-0.349309	-0.225837	0.0184221	0.12706	-0.0801122	-0.192281	-0.180007	-0.14279	0.2194	0.271136	-0.0247353	0.292211	0.195669	0.225358	0.145889	0.222684	0.174339	0.0673948	0.562508	0.713607	0.34011
Bt.12462.1.S1_at	LSR	-0.0637686	0.0700592	0.0479728	0.0614044	0.0685149	0.0527855	0.0855698	-0.0191647	0.0941528	0.0397111	0.0629411	0.170259	0.191996	0.00903091	0.054138	0.0725542	0.00878568	0.142613	0.120527	-0.0125857	0.0488187	0.0559291	0.0401998	0.0729841	-0.0317504	0.0815671	0.0271254	0.0503554	-0.146039	0.0242199	0.0459571	-0.0204348	-0.0114039	0.0337032	-0.0287309	0.014559	-0.0266217	0.0067549	-0.0324715	-0.138793	-0.162128	-0.205502	-0.0919061	-0.158322	-0.180592	0.00222299	-0.00872098	0.0295197
Bt.12465.1.A1_at	RRM1	-0.236795	-0.0814642	-0.157041	-0.0608854	0.0213558	0.00375863	0.0208724	0.119161	0.00624651	-0.0429138	-0.0536687	0.305428	0.422353	0.133602	0.146516	0.129094	-0.107701	0.0476298	-0.0279466	-0.0116519	-0.0725372	0.00970399	-0.00789322	0.00922056	0.107509	-0.00540534	-0.0545657	-0.0653205	-0.16474	0.140687	0.257613	-0.140804	-0.00720174	0.00571266	-0.0864607	0.0868972	0.00621871	-0.0305396	0.0298989	0.0498572	0.0994984	0.0847552	0.0266561	-0.0261393	-0.044058	0.585032	0.788588	0.620921
Bt.12468.1.S1_at	AIMP2	-0.237019	-0.0709902	-0.138706	0.00615127	0.0676968	0.0295516	-0.105545	0.0126311	-0.00802821	0.0518763	-0.132547	0.0482261	0.164599	-0.0704491	0.0211516	0.262434	0.0254151	0.191444	0.123727	0.0268094	0.0329607	0.0945063	0.056361	-0.0787352	0.0394406	0.0187812	0.0786857	-0.105737	0.0195371	0.0677632	0.184136	0.0635534	-0.00689566	0.0847051	-0.100709	0.129443	0.121479	-0.0503613	0.0712648	0.131171	0.101161	-0.0262195	0.095371	0.0808943	0.168741	0.0954589	0.191784	0.000476091
Bt.12469.1.S1_at	RPS21	-0.0722125	0.0163811	-0.037155	0.185728	0.143241	0.0595571	0.0778133	-0.108233	-0.0796218	-0.129647	-0.13598	-0.0203197	0.0631456	-0.121621	-0.0562323	0.109701	0.037489	0.126083	0.0725465	-0.0413866	0.144342	0.101854	0.0181705	0.0364266	-0.14962	-0.121008	-0.171033	-0.177367	-0.0390706	-0.0593903	0.024075	0.0788483	-0.0427728	0.0226161	-0.0931143	-0.0562337	-0.00194327	0.0358353	0.231844	0.308527	0.368355	0.174314	0.265706	0.273715	0.224911	0.05321	0.0555986	-0.120315
Bt.12472.1.S1_at	GLUL	0.0765475	-0.32582	-0.2283	-0.177851	-0.175823	-0.0794963	-0.0614799	-0.176945	-0.0658561	-0.0589455	-0.156599	-0.260919	-0.586336	-0.0654609	-0.0829552	-0.232199	-0.155651	-0.558019	-0.460499	-0.0190435	-0.196894	-0.194867	-0.0985398	-0.0805234	-0.195989	-0.0848996	-0.077989	-0.175643	0.294291	0.0333723	-0.292045	0.0454846	-0.0199762	-0.0374705	-0.0715655	-0.449035	-0.546467	-0.314296	0.122709	0.313617	0.6079	0.439407	0.638264	0.525534	0.514014	-0.367033	-0.596668	-0.227617
Bt.12474.1.S1_at	GALE	0.0143124	-0.0369286	0.0260043	0.111685	0.127137	0.0176883	-0.295492	0.0148805	0.00648727	-0.187354	-0.10141	0.180322	0.167894	-0.104015	-0.0977452	0.0468381	0.0611504	0.00990945	0.0728424	0.289739	0.401424	0.416876	0.307427	-0.00575328	0.30462	0.296226	0.102385	0.188329	-0.0323432	0.147979	0.13555	-0.0743304	-0.178345	-0.172076	-0.0178383	-0.0256077	-0.0443239	0.0284802	0.24779	0.0609383	0.128376	0.0115002	0.167248	-0.0969436	0.209398	0.557602	0.510622	0.633693
Bt.12475.1.S1_at	RNF167	-0.0544401	-0.00931682	0.0174289	0.0368769	-0.00282459	0.0517416	0.00459526	-0.025515	0.0377853	-0.00708043	0.00761612	0.018358	0.0196871	0.00213188	-0.0139672	0.0238407	-0.0305994	0.0145239	0.0412696	0.0143806	0.0512576	0.011556	0.0661223	0.0189759	-0.0111344	0.0521659	0.00730021	0.0219968	-0.0648675	-0.0465095	-0.0451804	-0.031882	-0.0297501	-0.0458493	-0.0521488	-0.107676	-0.084089	0.053221	0.0058436	-0.0194517	-0.073846	-0.0735442	-0.0560284	-0.062996	-0.0815471	0.0227739	0.0492845	0.0195112
Bt.12477.1.S1_a_at	TPM2	0.17872	0.0286947	0.0794052	0.203633	-0.0189563	-0.0534772	0.264768	0.0122655	-0.083637	-0.0925778	-0.00923094	-0.261865	-0.122857	0.401732	0.284023	-0.12575	0.05297	-0.0970555	-0.046345	-0.133183	0.0704501	-0.152139	-0.18666	0.131585	-0.120917	-0.21682	-0.225761	-0.142414	-0.035584	-0.297449	-0.158441	-0.180343	0.221389	0.10368	0.222539	0.0285105	0.0633934	0.0393848	-0.0213504	0.506477	0.653084	0.417936	0.390616	0.426133	0.479649	-0.769764	-0.90796	-1.13551
Bt.12478.3.S1_a_at	RBCK1	-0.0224129	0.0499906	0.172565	0.00506237	-0.111015	-0.119343	-0.02293	-0.0910334	-0.0637242	-0.031198	-0.0339406	0.0436889	0.021716	0.00906661	0.0514875	0.0710572	0.0486442	0.121048	0.243622	0.0241694	0.0292318	-0.0868452	-0.0951739	0.00123945	-0.0668639	-0.0395548	-0.0070286	-0.00977117	-0.0538109	-0.010122	-0.0320949	-0.0535228	-0.0444562	-0.00203538	0.0388912	0.0736545	0.210156	0.0558104	0.020178	0.0466672	0.145546	0.102807	0.123672	0.143832	0.154076	0.17664	0.233441	0.0803988
Bt.1248.1.S1_at	GGA2	-0.0659291	0.0403046	0.0636602	0.0345162	-0.0502355	-0.0231874	-0.019031	-0.0647126	-0.13993	-0.036996	-0.110389	0.0436332	0.0484344	-0.00102143	0.0630373	0.0144455	-0.0514836	0.0547501	0.0781057	-0.0732578	-0.0387416	-0.123493	-0.0964452	-0.0922888	-0.13797	-0.213188	-0.110254	-0.183647	-0.142366	-0.0987324	-0.0939311	-0.0887084	-0.0897298	-0.0256711	-0.0911898	-0.151728	-0.126356	0.134869	0.294288	0.431237	0.579053	0.468183	0.499186	0.440752	0.492084	0.0706779	0.165615	0.110238
Bt.12490.1.S1_at	ENSBTAG00000055240	-0.326916	0.0620935	-0.325355	-0.143824	-0.611608	-0.437011	0.381703	-0.312124	-1.18038	-0.590007	-0.684904	0.31101	0.146113	0.414211	0.0484129	0.0700853	-0.256831	0.132179	-0.255269	-0.251436	-0.395261	-0.863044	-0.688448	0.130266	-0.563561	-1.43182	-0.841443	-0.936341	0.130788	0.441798	0.276901	-0.00991775	0.404294	0.0384952	-0.692218	-1.23116	-1.22112	0.173618	0.543327	0.500263	1.51617	0.75488	0.0871145	0.63741	1.54001	0.343731	0.550332	0.218669
Bt.12498.1.A1_at	COL6A3	-0.0121414	0.083768	0.0612154	0.191134	-0.0501467	-0.0916354	0.173181	0.232294	-0.18795	0.0491151	0.283113	-0.498802	-0.0249742	-0.0267584	0.0771642	-0.133554	-0.145696	-0.0497863	-0.0723389	0.20795	0.399083	0.157803	0.116314	0.381131	0.440244	0.0199995	0.257065	0.491063	0.662008	0.163206	0.637034	0.361391	0.334632	0.438555	-0.0016479	0.0246673	0.0207151	-0.0289476	-0.185128	3.46956e-05	0.499084	0.285781	0.0608101	0.260859	0.451102	-0.965522	-1.04204	-0.714859
Bt.12500.2.S1_a_at	LCP1	-0.369742	0.0111054	-0.0943686	-0.0376566	-0.180665	-0.381196	-0.0888699	-0.386936	-0.529646	-0.304127	-0.372791	0.313067	0.530993	-0.00199351	0.0760578	-0.0171738	-0.386915	-0.00606846	-0.111542	-0.16929	-0.206947	-0.349955	-0.550486	-0.25816	-0.556226	-0.698936	-0.473417	-0.542081	-0.480929	-0.167862	0.0500633	-0.362997	-0.36499	-0.286939	-0.00966551	0.0746292	-0.0757097	0.436548	0.702886	0.918142	1.40283	0.71411	0.74461	0.77486	1.08934	0.432965	0.720537	0.342913
Bt.12503.1.A1_at	CA13	0.0658286	0.111469	0.0803221	-0.182547	0.0201423	-0.00290235	0.320034	0.175423	0.271283	0.311557	0.328501	0.0683788	0.0353003	-0.0672335	-0.0426283	-0.0629366	0.00289207	0.0485322	0.0173855	-0.474359	-0.656906	-0.454216	-0.477261	-0.154324	-0.298935	-0.203075	-0.162802	-0.145857	-0.0216782	0.0467006	0.0136221	0.0349111	-0.0323224	-0.00771723	0.0192229	0.0333725	0.0250923	-0.171222	-0.250756	-0.319624	-0.272751	-0.214438	-0.359568	-0.397522	-0.501744	0.0504583	0.0347203	-0.0373436
Bt.12504.1.S1_at	CLU	0.392802	-0.81957	-1.568	0.174631	0.0346327	-0.04887	-0.00262777	-0.0212497	-0.0182839	-0.0931261	0.344642	0.817495	0.547142	0.747282	0.780896	0.952207	1.34501	0.132637	-0.615793	0.276748	0.451379	0.31138	0.227878	0.27412	0.255498	0.258464	0.183621	0.62139	-0.369557	0.447938	0.177585	-0.395125	0.352156	0.385771	0.579715	-0.351991	-0.925043	-0.0446308	0.00308397	-0.0527677	-0.000185811	-0.0903747	-0.0866554	-0.108022	0.0634178	0.760338	0.663357	0.348648
Bt.12505.1.S1_at	SPTAN1	-0.0425222	-0.222909	-0.183314	0.192545	-0.0330238	-0.00917332	-0.0198822	0.0434245	-0.0318213	-0.0512363	-0.0573138	-0.0947627	-0.233106	0.171072	0.166187	0.266835	0.224313	0.0439265	0.0835217	0.0310492	0.223595	-0.00197456	0.0218759	0.011167	0.0744737	-0.000772123	-0.0201871	-0.0262646	0.0510748	-0.0436879	-0.182031	-0.0452882	0.125784	0.120899	-0.0381318	-0.0117857	0.0903021	0.101341	0.0167088	0.176645	0.250224	0.386433	0.278743	0.330272	0.253038	-0.0271954	0.0113997	0.0770841
Bt.12506.1.S1_at	SERPINE2	0.0717767	-0.240957	-0.402554	-0.0123955	0.019127	-0.0959967	0.226254	-0.0580022	-0.0126935	0.0457668	0.0658028	-0.0807891	0.0303655	-0.326323	-0.309799	0.224834	0.29661	-0.0161235	-0.177721	-0.00606987	-0.0184654	0.0130571	-0.102067	0.220184	-0.064072	-0.0187634	0.0396969	0.059733	-0.0429812	-0.12377	-0.0126157	0.0964857	-0.229837	-0.213313	-0.377328	-0.896887	-1.04813	0.00389419	0.0203199	0.113347	0.376994	0.201509	0.121105	0.262759	0.369672	-0.186414	-0.138585	-0.282732
Bt.12508.1.S1_at	DCTPP1	-0.0963823	-0.00230352	0.0284687	0.0122429	-0.0341464	-0.0359871	0.000340225	0.0172865	0.00173225	0.00177356	-0.00444764	0.100204	0.124653	-0.0176402	-0.00697864	0.0781704	-0.018212	0.0758669	0.106639	-0.00492123	0.00732171	-0.0390676	-0.0409084	-0.00458101	0.0123653	-0.00318898	-0.00314768	-0.00936887	-0.0449759	0.0552278	0.0796771	-0.0331808	-0.0508211	-0.0401595	-0.0393567	0.035341	0.069547	-0.0501624	-0.0499224	-0.0554586	-0.033476	-0.0382905	-0.0495102	-0.0514167	-0.0886488	0.308007	0.361463	0.258065
Bt.12514.1.S1_at	PHB2	-0.165214	0.0582762	0.0960588	0.0378914	0.0327565	0.0234914	-0.0342477	0.00202377	-0.028479	-0.093192	-0.0457648	0.217319	0.152786	0.152233	0.0315574	0.131639	-0.0335745	0.189915	0.227698	-0.0654638	-0.0275725	-0.0327073	-0.0419724	-0.0997116	-0.0634401	-0.0939428	-0.158656	-0.111229	-0.0675118	0.149808	0.0852741	-0.106933	0.0452995	-0.0753759	-0.0509492	0.144006	0.215437	-0.0025041	0.0237815	-0.0310212	-0.0743832	-0.0633449	-0.0739294	-0.0749199	-0.108564	0.582865	0.679314	0.607921
Bt.12519.1.S1_at	FMO3	0.00615629	0.0195915	0.0450858	-0.487352	0.0609147	-0.156763	-0.0578193	-0.0418399	0.0968695	0.127089	0.0174954	0.0978772	0.0470497	-0.0016415	0.0247831	-0.0156061	-0.00944978	0.00398542	0.0294797	0.0724512	-0.4149	0.133366	-0.0843122	0.0146319	0.0306113	0.169321	0.19954	0.0899465	-0.0418796	0.0559976	0.00517009	-0.0127816	-0.0144231	0.0120015	0.0247973	0.0491539	0.0937362	-0.414952	-0.081024	-0.263308	-0.216566	-0.250103	-0.332544	-0.289266	-0.234224	0.0742514	0.087267	0.0400172
Bt.12520.1.S1_at	SLCO1B3	-0.0167367	0.0164712	-0.0630769	-0.267237	0.0742171	-0.137616	0.00681914	0.0774537	0.15924	0.150836	0.238006	-0.0376135	0.00257186	0.0185555	-0.044982	0.0127024	-0.00403435	0.0291736	-0.0503746	0.0267312	-0.240506	0.100948	-0.110885	0.0335503	0.104185	0.185971	0.177567	0.264737	0.0427697	0.00515617	0.0453416	0.00511817	0.0236737	-0.0398638	0.0182444	0.0563553	-0.00883416	-0.103545	-0.175402	-0.230024	-0.393664	-0.200531	-0.366914	-0.355629	-0.422046	-0.0361804	-0.00501071	-0.0279208
Bt.12534.1.S1_at	KCNK17	0.0680915	-0.0952703	-0.0296507	0.0196024	0.0786687	0.0837806	0.135512	0.140615	-0.0102969	0.0727201	0.21961	-0.0311786	0.0243596	0.0169538	0.0499951	0.00376037	0.0718519	-0.0915099	-0.0258904	-0.0337439	-0.0141415	0.0449247	0.0500366	0.101768	0.106871	-0.0440408	0.0389761	0.185866	-0.00902841	-0.040207	0.0153311	-0.00323283	0.013721	0.0467623	0.0134045	-0.149814	-0.121846	0.0169484	0.040102	0.0735423	0.0578438	0.183219	0.050804	0.103437	0.197432	0.0145306	0.0454739	0.0556803
Bt.12551.1.S1_at	TSR1	-0.0720179	-0.0405855	-0.0258743	0.0071293	-0.00270564	-0.00972565	-0.0393241	-0.0330262	-0.0354004	-0.00311097	-0.0650015	0.0932765	0.102207	-0.0166991	-0.0438106	0.0688263	-0.00319154	0.0282408	0.0429521	0.00846176	0.0155911	0.00575612	-0.00126389	-0.0308623	-0.0245645	-0.0269386	0.00535079	-0.0565397	-0.00286876	0.0904078	0.0993378	0.00734651	-0.00935259	-0.0364641	-0.00915669	0.0389876	0.0622664	-0.00851361	0.00526178	-0.0039956	0.0316038	-0.0340895	-0.0112685	-0.0058935	0.0571091	0.152209	0.154497	0.172509
Bt.12553.1.S1_at	HP	0.00569989	-0.932226	-0.874533	0.614015	0.384059	-0.802383	-0.46534	-0.904402	-1.12135	-0.837234	-0.92601	0.195701	-0.123943	-0.632749	-0.409475	-0.147611	-0.141911	-1.07984	-1.02214	0.948553	1.56257	1.33261	0.14617	0.483213	0.0441506	-0.172799	0.111318	0.0225426	-0.0441571	0.151544	-0.1681	0.285628	-0.347121	-0.123847	0.265949	-0.424968	-0.846613	0.293198	1.37272	1.27123	1.29842	1.12618	0.871255	1.14125	1.02979	0.235538	0.0486685	-0.540806
Bt.12559.1.S1_at	ACLY	-0.129009	-0.0433257	-0.0531576	-0.0906044	-0.0779399	-0.0838128	0.133286	0.30962	-0.10733	0.159939	-0.152716	0.268373	0.224836	0.0981473	0.0538435	0.0560416	-0.0729674	0.0127159	0.00288398	-0.0852071	-0.175811	-0.163147	-0.16902	0.0480786	0.224413	-0.192537	0.0747317	-0.237923	-0.239993	0.0283806	-0.015157	-0.124281	-0.0261339	-0.0704377	0.00200045	0.23705	0.217334	-0.453721	-0.158375	-0.26315	-0.0425685	0.208942	-0.102212	0.0212101	-0.269384	0.339238	0.357506	0.187827
Bt.12561.1.S1_at	RHOF	-0.269063	-0.0160328	-0.079845	0.0415887	0.0552262	0.166828	0.0928491	0.00813261	0.0847535	0.126806	0.103383	0.0157468	0.091549	0.033882	0.0562067	0.163155	-0.105908	0.147122	0.0833098	-0.0637354	-0.0221467	-0.00850923	0.103093	0.0291137	-0.0556028	0.0210181	0.0630703	0.0396471	-0.052663	-0.0369162	0.038886	-0.0154882	0.0183938	0.0407186	-0.200762	-0.128311	-0.0920517	0.102063	0.0948513	0.209625	0.100587	0.043586	0.115315	0.139638	0.12381	0.141265	0.220033	0.00284031
Bt.12562.1.S1_at	CAPN5	-0.0307158	-0.0071225	-0.00618234	-0.0126956	-0.0342386	-0.090761	-0.027039	0.0185981	-0.0323408	1.49411e-05	0.028451	-0.126193	-0.176313	0.0297986	0.026135	0.0344584	0.00374258	0.0273359	0.028276	-0.0182768	-0.0309724	-0.0525154	-0.109038	-0.0453158	0.000321315	-0.0506175	-0.0182618	0.0101742	0.0623477	-0.0638454	-0.113965	-0.0261119	0.00368675	2.3169e-05	-0.00606416	0.112291	0.18145	0.0498744	-0.0349218	-0.120795	-0.155176	-0.0247897	-0.104781	-0.045075	-0.13925	-0.139169	-0.189819	-0.0975578
Bt.12564.1.S1_at	DKC1	0.0119155	-0.0451834	0.0938652	0.0576307	0.0550172	-0.00857452	-0.0542251	-0.00965845	-0.0679827	-0.0389615	-0.106631	0.215441	0.105462	-0.00460837	-0.015325	0.115886	0.127802	0.070703	0.209752	0.0322722	0.089903	0.0872894	0.0236977	-0.0219529	0.0226138	-0.0357104	-0.00668923	-0.074359	0.0229083	0.23835	0.12837	0.051836	0.0472277	0.0365111	0.116881	0.248141	0.35627	0.095677	0.134993	0.105666	0.0487795	-0.0107839	0.096339	-0.00199036	0.100952	0.480789	0.532362	0.538485
Bt.12565.1.S1_at	SLC31A2	0.121897	-0.247635	0.0601347	0.0765588	0.047417	0.0738514	0.044974	0.0539216	0.0146317	0.0834526	-0.0390118	-0.268913	-0.422547	-0.102085	-0.076247	-0.0191597	0.102737	-0.266794	0.040975	-0.198327	-0.121768	-0.15091	-0.124476	-0.153353	-0.144405	-0.183695	-0.114874	-0.237339	0.107944	-0.160969	-0.314603	-0.102918	-0.205003	-0.179165	-0.023643	-0.279654	-0.232909	0.159109	0.213865	0.38266	0.632686	0.431122	0.555313	0.51851	0.565917	-0.305333	-0.443293	-0.0152925
Bt.12566.1.S1_at	IL17RA	-0.0209636	-0.157374	-0.0458274	0.117527	0.0546091	0.0863039	0.000352559	-0.0556529	-0.0588666	0.054831	-0.0114734	-0.0670525	-0.131219	-0.0776015	-0.0557238	0.0546579	0.0336943	-0.102717	0.00883051	-0.0570908	0.0604367	-0.00248173	0.0292131	-0.0567383	-0.112744	-0.115957	-0.00225986	-0.0685642	0.0751923	0.00813976	-0.0560263	0.0477928	-0.0298087	-0.00793106	-0.0260558	-0.0924219	-0.0364512	0.163629	0.12169	0.164272	0.0922346	0.0808962	0.160546	0.159283	0.115238	-0.0450037	-0.0778022	0.0623824
Bt.12569.1.A1_at	ENSBTAG00000046264	-0.0341007	0.015369	0.0131569	-0.0139916	0.0101088	0.0333566	0.0139398	0.0134325	0.0330466	0.0178562	0.064318	-0.0690487	-0.0982521	-0.0238727	-0.0260588	-0.00313722	-0.0372379	0.0122318	0.0100197	0.0223465	0.00835488	0.0324552	0.055703	0.0362862	0.035779	0.0553931	0.0402027	0.0866645	0.0715651	0.00251634	-0.0266871	0.0112826	-0.0125901	-0.0147762	-0.0097828	0.0109091	0.0139357	-0.0254192	-0.0391625	-0.0272512	-0.0275034	-0.013437	-0.0198908	-0.0317559	-0.0187509	-0.0902615	-0.110485	0.0436334
Bt.1257.1.S1_at	ZNF197	0.0307374	0.0557641	0.00509359	0.0263305	0.00642159	0.0431117	-0.0170495	0.0079239	-0.00925849	0.0423908	-0.00749903	-0.00793737	-0.00325225	0.0257656	0.0132764	-0.0258982	0.00483922	0.0298659	-0.0208046	0.014884	0.0412145	0.0213056	0.0579957	-0.00216547	0.0228079	0.00562553	0.0572748	0.00738499	0.0106519	0.00271456	0.00739968	0.0107358	0.0365014	0.0240121	0.0455965	0.0264191	0.0242822	-0.0054159	-0.0326032	-0.019799	-0.113391	-0.0650912	-0.0882496	-0.0349317	-0.0894597	-0.0429658	-0.0692392	-0.0937073
Bt.12570.1.S1_at	PSMD4	-0.168993	0.0265724	0.095756	-0.00984189	0.00255049	-0.0705941	-0.0722222	0.0566598	-0.0125336	0.0049783	0.00564156	0.0355358	0.119174	0.0221777	0.0268557	0.118221	-0.0507716	0.144794	0.213977	0.0451669	0.035325	0.0477174	-0.0254271	-0.0270553	0.101827	0.0326334	0.0501452	0.0508085	0.00873563	0.0442714	0.12791	-0.0288174	-0.00663971	-0.00196168	-0.033934	0.13172	0.150483	-0.00726468	0.0209202	-0.0504528	0.0217706	-0.0513087	-0.0546817	-0.0776136	-0.0298639	0.131695	0.159718	0.124478
Bt.12575.1.S1_at	RAB4B	-0.0205659	-0.00581559	0.0463177	0.0164999	-0.0369567	-0.0034974	0.0361471	0.00485293	-0.0272773	-0.0311729	0.0126093	0.066404	0.000796637	0.0185062	0.0115956	0.0439572	0.0233912	0.0381416	0.0902748	-0.00355741	0.0129425	-0.0405141	-0.00705481	0.0325897	0.00129552	-0.0308347	-0.0347303	0.00905192	-0.0145816	0.0518224	-0.0137849	0.0357893	0.0542955	0.0473848	-0.0284075	-0.019681	0.0138031	0.00934745	0.0133064	0.0676523	0.140115	0.071687	0.105845	0.057648	0.11858	0.0529143	0.0732041	0.00738176
Bt.12576.3.S1_a_at	TYMS	-0.146706	0.00409502	-0.0359432	-0.135724	0.116224	-0.0545568	0.0892902	-0.0226535	-0.0524521	-0.187907	-0.152556	0.502884	0.21364	0.0212381	-0.388343	-0.0563338	-0.203039	-0.0522388	-0.092277	-0.105985	-0.241709	0.0102391	-0.160542	-0.016695	-0.128639	-0.158437	-0.293892	-0.258542	-0.14282	0.360064	0.0708199	-0.070036	-0.0487979	-0.458379	-0.12756	-0.11058	-0.181274	0.0501089	0.185485	0.210465	0.629525	0.400984	0.187233	0.0962825	0.249591	1.09451	1.12206	1.30922
Bt.1258.1.S1_at	DHX8	-0.12139	-0.0430416	0.015285	0.0333382	0.0520681	0.155519	0.0702504	-0.0157259	0.126971	0.197144	0.106225	0.083971	0.0286873	0.0802726	-0.00212034	0.0994799	-0.0219104	0.0564383	0.114765	-0.144141	-0.110803	-0.092073	0.0113783	-0.0738907	-0.159867	-0.0171703	0.0530027	-0.0379165	-0.00843088	0.0755401	0.0202564	0.0132096	0.0934822	0.0110893	-0.124587	-0.118993	-0.0811934	-0.0274954	0.0832418	0.0399964	-0.10655	-0.184829	-0.0514252	-0.0434358	-0.130341	0.108223	0.107312	0.111895
Bt.12589.1.S1_at	LAMA3	-0.0951978	-0.0177196	-0.058973	-0.148681	-0.142598	-0.0517127	-0.0221397	0.0421899	0.0110261	0.076886	-0.117487	0.025906	0.0224917	-0.046884	-0.0859141	0.0333618	-0.061836	0.0156423	-0.0256112	-0.0824396	-0.231121	-0.225038	-0.134152	-0.104579	-0.0402497	-0.0714135	-0.00555359	-0.199927	-0.0624498	-0.0365438	-0.0399581	0.0240277	-0.0228563	-0.0618864	-0.122135	-0.118334	-0.135336	-0.11216	-0.150907	-0.286283	-0.411882	-0.153507	-0.195149	-0.0623275	-0.448331	0.0123817	0.0107096	-0.0346162
Bt.12596.1.S1_at	NOL9	0.0935242	0.110515	0.0752423	0.043742	0.0586353	0.0468712	0.0032759	-0.0557519	0.0414105	0.0347177	-0.0320966	0.115949	0.141938	0.000237311	-0.0183423	0.157399	0.250924	0.267914	0.232642	0.0552071	0.0989492	0.113842	0.102078	0.058483	-0.000544823	0.0966176	0.0899248	0.0231105	0.0338954	0.149845	0.175834	0.076659	0.0768963	0.0583167	0.190641	0.388201	0.326975	0.0187	0.0623591	0.0285981	-0.00241867	-0.025995	0.0799189	0.0491905	0.0625655	0.205455	0.295995	0.188744
Bt.126.1.S2_at	KCNJ2	-0.106704	-0.036459	-0.055887	-0.0259268	0.0996796	0.0635605	0.14786	0.0396582	0.190851	0.114507	0.211173	0.0358851	0.0138342	-0.0447239	-0.0343938	0.0137254	-0.0929783	-0.0227336	-0.0421616	-0.0732766	-0.0992034	0.026403	-0.00971605	0.0745835	-0.0336184	0.117575	0.04123	0.137896	-0.0731632	-0.0372781	-0.059329	0.0187618	-0.0259622	-0.0156321	-0.179651	-0.228334	-0.243794	0.0365365	0.0342843	-0.0393751	-0.0850152	-0.0234968	-0.0135014	-0.0689728	-0.0432085	0.0298832	-0.000567543	-0.0499839
Bt.12603.1.S1_at	ARHGAP29	-0.0182481	0.00702886	0.0301913	-0.0545292	0.187807	-0.063674	0.0366829	0.131003	0.136874	-0.0331471	-0.00899501	-0.12159	-0.195667	0.120176	0.0567867	-0.0867784	-0.105026	-0.0797496	-0.0565871	0.00818188	-0.0463473	0.195989	-0.0554921	0.0448648	0.139185	0.145056	-0.0249652	-0.000813125	0.114908	-0.00668192	-0.080759	0.0280717	0.148247	0.0848584	-0.00478718	-0.0869954	-0.106017	-0.0828944	0.0489632	-0.0551238	-0.0984097	0.133639	0.089628	0.0907602	-0.0787792	-0.366288	-0.574674	-0.42798
Bt.12610.1.A1_at	CP	-0.00441636	0.00909131	-0.0171842	0.0121942	0.0235032	-0.0360925	-0.229903	-0.053583	-0.210512	-0.0608847	-0.153493	1.29843	0.870383	-0.225998	-0.348014	0.0240609	0.0196446	0.0331522	0.00687669	0.16071	0.172904	0.184213	0.124617	-0.0691935	0.107127	-0.0498025	0.0998252	0.00721656	-1.0591	0.239331	-0.188713	0.256546	0.0305487	-0.0914681	0.0290535	0.0204952	0.0232046	-0.046552	0.22754	0.00499125	-0.0511434	-0.170513	-0.11881	-0.0178025	-0.190885	1.24455	1.112	-0.382684
Bt.12614.1.A1_s_at	EIF3B	-0.123066	0.0128246	0.0415146	-0.0592407	0.0333003	-0.0363549	-0.115082	-0.067872	0.0322925	-0.096019	-0.0529945	0.0636977	0.130295	-0.0214092	-0.0715678	0.143298	0.0202317	0.156122	0.184812	0.00099063	-0.0582501	0.034291	-0.0353642	-0.114092	-0.0668814	0.0332831	-0.0950284	-0.0520038	-0.0334534	0.0302443	0.0968412	-0.0127341	-0.0341433	-0.0843018	-0.10825	-0.01277	0.0403273	-0.0628443	0.0633494	-0.0427556	-0.0908859	-0.0719662	-0.0310878	-0.093569	-0.0376449	0.190635	0.309105	0.290786
Bt.12615.1.S1_at	DDX27	-0.0139496	0.0465288	-0.0332053	-0.0815267	-0.0320814	-0.0739034	-0.0854569	-0.019806	-0.0475718	-0.0438045	-0.0593663	0.0111618	0.0196459	-0.066407	-0.0880891	0.0935382	0.0795886	0.140067	0.0603329	0.0426839	-0.0388428	0.0106024	-0.0312195	-0.0427731	0.0228779	-0.00488798	-0.00112064	-0.0166824	0.0440275	0.0551894	0.0636735	0.0675274	0.00112033	-0.0205618	0.0329977	0.0983028	0.0928318	-0.049719	0.041899	-0.057941	0.0698384	-0.0311853	-0.0319417	-0.0179732	0.0958893	0.183019	0.22215	0.213402
Bt.12619.1.S1_at	BEND7	0.0229063	-0.0838905	-0.14044	0.120172	0.0311951	0.0656134	-0.0202523	-0.0693387	-0.0905072	0.104899	0.0107714	-0.306584	-0.273519	0.0865912	0.139437	0.0993897	0.122296	0.0154993	-0.0410498	0.20133	0.321501	0.232525	0.266943	0.181077	0.131991	0.110822	0.306228	0.212101	0.256362	-0.0502217	-0.0171572	0.000408492	0.0869997	0.139845	0.0319726	-0.110084	-0.129955	0.0260613	0.0750438	-0.129667	-0.319042	-0.241512	-0.0742614	-0.0502612	-0.265103	-0.407137	-0.506379	-0.171996
Bt.1262.1.S1_at	FUNDC2	-0.156453	0.0565002	0.0196253	-0.0227794	-0.00542547	-0.101543	0.0160803	-0.000233135	-0.112359	-0.0948743	-0.0221181	0.197653	0.216171	-0.00256783	0.00883122	0.0167406	-0.139713	0.0732408	0.0363659	-0.124636	-0.147415	-0.130061	-0.226178	-0.108555	-0.124869	-0.236995	-0.21951	-0.146754	-0.170798	0.0268548	0.0453728	-0.12407	-0.126638	-0.115239	-0.108995	0.0479165	0.0272335	-0.0217507	0.0524903	0.0673141	0.2318	0.128425	0.0600439	0.0574079	0.248327	0.261496	0.263101	0.0898772
Bt.12628.1.S1_at	ZNF395	-0.0483868	0.00581592	-0.0833593	0.0171094	0.226848	0.0821773	0.134202	0.0737646	0.0919895	0.0208435	0.058211	-0.0441269	-0.133979	0.0618665	0.0471908	0.156806	0.10842	0.162622	0.0734471	-0.103967	-0.0868577	0.122881	-0.0217898	0.0302347	-0.0302025	-0.0119776	-0.0831236	-0.0457561	-0.042536	-0.0866629	-0.176515	0.00404316	0.0659097	0.0512339	-0.297549	-0.496224	-0.497073	0.146116	0.106471	-0.102772	-0.236845	0.0139977	-0.0479914	-0.0729244	-0.297052	-0.313048	-0.425318	-0.375896
Bt.12631.1.S1_at	SBDS	0.249012	0.141544	0.189224	-0.227462	0.0525397	-0.0842049	-0.0751462	0.0588387	0.00025936	-0.0993803	-0.0609	-0.0125763	0.0651338	-0.0555621	-0.0707918	-0.213753	0.0352587	-0.0722094	-0.0245297	0.0205579	-0.206904	0.0730975	-0.0636471	-0.0545883	0.0793966	0.0208172	-0.0788224	-0.0403421	0.029592	0.0170157	0.0947258	0.0662181	0.010656	-0.00457373	0.157523	0.151801	0.0788491	-0.161948	-0.00876534	-0.090004	-0.0419066	0.013675	-0.0849524	-0.0960951	-0.0162654	-0.176523	-0.224181	-0.254172
Bt.12633.1.S1_at	ITGB7	-0.087315	-0.401826	-0.408712	0.0164315	-0.00845599	0.0196424	0.261261	0.0561134	-0.1375	0.0317128	0.195975	-0.166229	-0.144249	0.0989395	0.0457346	0.277813	0.190498	-0.124013	-0.1309	-0.119619	-0.103188	-0.128075	-0.099977	0.141641	-0.0635059	-0.257119	-0.0879066	0.0763552	0.187947	0.0217177	0.0436976	0.0522333	0.151173	0.0979678	-0.0725234	-0.731035	-0.861501	0.257188	0.0791041	0.0102339	0.197641	0.0717986	-0.0324207	-0.0775989	0.17745	-0.0965346	-0.107327	-0.10447
Bt.12634.1.A1_at	LURAP1L	-0.0434181	-0.0198094	-0.0249033	0.0131777	-0.140936	0.0819518	-0.0497208	-0.0405153	0.0242144	-0.0753664	-0.0790124	0.0255067	0.00958154	-0.0312963	-0.0070739	0.0633157	0.0198977	0.0435063	0.0384124	0.0276251	0.0408028	-0.113311	0.109577	-0.0220958	-0.0128902	0.0518395	-0.0477414	-0.0513873	-0.067278	-0.0417713	-0.0576965	0.0223011	-0.00899519	0.0152272	-0.0924997	-0.129072	-0.11913	-0.10205	-0.143901	-0.0116688	-0.048037	-0.122721	-0.135174	-0.106831	-0.0497038	0.0171252	-0.0140806	-0.0972018
Bt.12636.1.A1_at	SLAMF8	-0.0260432	0.0567805	0.0737833	0.115798	-0.0394143	-0.0169063	0.00578785	0.031793	0.00388522	0.00707294	0.0162312	0.112885	-0.00550701	0.0545424	-0.0345157	-0.0450121	-0.0710553	0.0117684	0.0287713	-0.00889083	0.106907	-0.0483052	-0.0257971	-0.00310298	0.0229022	-0.0050056	-0.00181789	0.00734036	-0.0426417	0.070243	-0.0481487	-0.0148487	0.0396936	-0.0493644	0.215344	-0.0908398	-0.0947818	0.20554	0.0201806	-0.00732271	0.0280563	0.0191369	-0.00270843	0.0197967	0.0299626	0.104677	0.00220957	0.0656651
Bt.12638.1.S1_at	PML	-0.0257232	-0.0931536	0.226298	0.0258632	-0.0885533	-0.0707648	-0.0549406	-0.0780579	0.0605946	0.193591	0.0789189	0.079334	0.081881	0.0721134	0.225546	0.108753	0.08303	0.0155996	0.335052	0.0630267	0.0888899	-0.0255266	-0.00773806	0.00808618	-0.0150312	0.123621	0.256617	0.141946	-0.0977497	-0.0184157	-0.0158687	-0.0928093	-0.0206959	0.132737	-0.0203425	-0.15685	0.167386	0.0719545	-0.06194	-0.0650072	-0.0810622	-0.0308427	0.0585302	0.196189	0.0269549	0.0216148	0.0776519	-0.113833
Bt.12640.1.S1_at	ACSS2	-0.115367	-0.313005	-0.454902	-0.352468	-0.273189	-0.073755	0.256625	1.04162	0.82967	0.970542	0.665874	-0.101016	-0.139029	-0.0930935	0.119663	0.0255007	-0.0898664	-0.287505	-0.429401	-0.251268	-0.603736	-0.524457	-0.325023	0.0053565	0.790355	0.578402	0.719273	0.414606	0.103515	0.00249932	-0.0355145	0.00241056	-0.0906829	0.122074	-0.100625	-0.216291	-0.250037	-0.684963	-0.612722	-0.99112	-0.730514	-0.136834	-0.559873	-0.511952	-0.831237	-0.0151225	0.00519649	-0.0284887
Bt.12641.1.S1_at	PLVAP	-0.0854036	-0.00104643	-0.0909205	-0.360773	0.0349616	0.0603452	0.374891	-0.253558	-0.0258535	-0.111784	-0.0403427	-1.05344	-1.50581	-0.243722	-0.311197	0.0957174	0.0103138	0.094671	0.00479687	-0.110292	-0.471065	-0.0753303	-0.0499467	0.2646	-0.36385	-0.136145	-0.222076	-0.150635	0.832005	-0.221437	-0.673802	0.50691	0.263188	0.195713	-0.0500609	-0.0130094	-0.0219507	-0.259218	0.0345904	0.816652	1.52827	1.38527	1.6611	1.42976	1.62558	-1.05953	-1.1241	-0.321924
Bt.12649.1.S1_at	BPNT2	0.0978475	-0.0688572	0.118646	0.0254347	0.00401445	-0.0909739	-0.205978	0.00976822	-0.0845016	-0.059437	-0.208464	0.0580403	-0.0180739	-0.0818538	-0.0657664	-0.00475788	0.0930897	-0.0736151	0.113888	0.129095	0.154529	0.133109	0.0381209	-0.0768836	0.138863	0.0445932	0.0696578	-0.0793691	0.172005	0.230045	0.153931	0.0437417	-0.038112	-0.0220247	0.0569672	0.0295166	0.0436223	-0.0885344	0.0269849	0.00956605	-0.0544847	-0.062156	-0.0436825	-0.019732	-0.134167	0.250352	0.170203	0.384255
Bt.12651.1.A1_at	GLMN	0.0008517	0.03774	0.0226776	0.0471306	-0.0390526	-0.00473134	-0.0600462	0.0690999	-0.0432911	0.0229018	-0.0248893	0.159067	0.310438	0.0462753	0.152567	0.032206	0.0330577	0.069946	0.0548835	0.100576	0.147707	0.0615237	0.095845	0.0405301	0.169676	0.0572853	0.123478	0.075687	-0.143207	0.0158602	0.167231	-0.0351865	0.0110888	0.11738	0.00589436	0.247624	0.208624	0.0197799	0.024684	0.0706236	0.0616805	0.151889	0.0618456	0.164338	0.106854	0.091637	0.1578	-0.0434127
Bt.12653.1.S1_at	TMEM109	-0.105514	-0.0108124	0.00492058	0.134014	0.0445716	0.0587787	0.0636858	0.0572333	0.103438	0.0706005	0.0428283	-0.0188443	-0.0993956	-0.0487305	-0.0565194	0.0780613	-0.0274528	0.0672489	0.0829819	-0.0591575	0.0748563	-0.0145858	-0.000378753	0.00452831	-0.00192419	0.0442804	0.0114431	-0.0163292	0.0388052	0.0199609	-0.0605905	0.0367283	-0.0120021	-0.019791	-0.175433	0.00783851	0.100161	0.0672241	0.0308964	0.0492271	0.115058	0.0422358	0.10153	0.059147	0.150748	-0.0668815	-0.0232996	0.0245421
Bt.12659.1.S1_at	PWP1	-0.10156	0.013101	0.0515341	0.0578211	0.0277891	0.00177538	-0.0526216	0.0406204	-0.0201129	0.0398849	-0.0713846	0.212335	0.0734169	0.0186798	-0.0477717	0.124578	0.0230179	0.137679	0.176112	0.00607482	0.0638959	0.0338639	0.0078502	-0.0465468	0.0466952	-0.0140381	0.0459597	-0.0653098	-0.0621005	0.150235	0.0113165	-0.00268624	0.0159936	-0.0504579	-0.0257048	0.156602	0.177419	0.0102403	0.0151315	-0.014636	-0.0269957	-0.0750534	-0.0216221	0.00817877	0.0297545	0.372641	0.290096	0.212778
Bt.12661.1.A1_at	MCCC1	0.0800202	0.0125838	0.0445465	0.00876085	0.112424	0.0221752	-0.0381926	-0.0237675	0.106235	-0.0557338	-0.00691033	0.0113277	0.0731221	0.0741819	0.0728311	0.0994893	0.179509	0.112073	0.144036	0.188532	0.197293	0.300956	0.210707	0.150339	0.164764	0.294767	0.132798	0.181622	0.0340938	0.0454215	0.107216	-0.00469684	0.069485	0.0681342	0.0756489	0.114944	0.0637202	0.0253479	-0.086798	-0.0280569	-0.11999	-0.0599181	-0.0859564	-0.0663795	-0.109643	-0.0809053	-0.0578422	0.102992
Bt.12663.1.S1_at	KRT19	0.0410573	0.0675295	0.0424275	0.0104618	-0.141788	-0.0944637	0.0110808	-0.018726	-0.053575	-0.0259402	0.0845615	0.0321294	-0.0121224	-0.0577052	-0.104912	-0.022277	0.0187803	0.0452524	0.0201505	-0.00490858	0.00555319	-0.146696	-0.0993723	0.00617221	-0.0236346	-0.0584836	-0.0308487	0.0796529	0.0388402	0.0709696	0.0267179	0.0706039	0.0128988	-0.0343078	0.022773	0.0109771	0.00438846	0.000124815	-0.156427	-0.141053	-0.0433749	-0.0470612	-0.0729368	-0.0729925	0.00740349	0.0960239	0.0883009	-0.0281885
Bt.12664.1.A1_at	ZMYM5	0.11307	0.0715683	0.0330608	-0.029268	0.0708587	0.0904515	0.0244651	0.0598321	0.13147	0.0964618	0.0650275	-0.0406572	0.0663556	0.0431396	0.0870274	-0.00808734	0.104983	0.0634809	0.0249734	-0.000786365	-0.0300543	0.0700723	0.0896652	0.0236788	0.0590457	0.130684	0.0956755	0.0642411	-0.025625	-0.0662822	0.0407306	-0.00469306	0.0384465	0.0823344	0.0606591	0.129048	0.0744472	0.0155812	-0.0346522	-0.0505387	-0.170061	-0.0940844	-0.0688413	-0.063604	-0.13943	-0.0964764	-0.0717694	-0.262203
Bt.12665.1.A1_at	ENSBTAG00000054986	0.2057	0.0809938	0.0818962	-0.080274	-0.0863623	-0.0461944	-0.0487248	-0.0241386	-0.13093	-0.0349487	-0.0844441	-0.208115	-0.0579511	0.0340822	0.101682	-0.187903	0.0177974	-0.106909	-0.106007	0.0719729	-0.00830116	-0.0143895	0.0257785	0.023248	0.0478343	-0.0589573	0.0370242	-0.0124712	0.0728609	-0.135254	0.0149098	-0.0437471	-0.00966485	0.0579345	0.165402	0.110641	0.0661685	-0.00340757	0.11973	0.161207	0.275345	0.161583	0.146201	0.129945	0.265656	-0.0025528	0.01353	0.121852
Bt.12669.1.A1_at	METTL14	-0.00741472	0.147248	-0.0613655	0.0307568	0.0764477	-0.0250054	-0.0163695	0.0162892	-0.0512313	0.00401806	-0.109225	0.0788505	0.0619981	-0.0454978	0.038794	0.0152944	0.00787972	0.162542	-0.0460711	0.0240339	0.0547907	0.100482	-0.000971469	0.00766447	0.0403232	-0.0271974	0.028052	-0.0851911	-0.0675627	0.0112878	-0.00556465	0.000170926	-0.0453269	0.0389649	-0.021557	0.107057	0.0147808	0.0161238	0.097726	0.0705143	0.0795975	0.0946169	0.111019	0.132115	0.0688695	0.0519205	-0.00604077	-0.148525
Bt.12679.1.S1_at	COASY	-0.0227728	0.0381692	0.0502933	0.0517723	0.0177795	0.017177	-0.0782633	0.0228525	0.0400922	-0.0011578	-0.00174255	0.0606049	0.00547065	0.0509427	0.0113595	0.0216917	-0.00108107	0.0598609	0.071985	-0.0237129	0.0280594	-0.00593341	-0.00653595	-0.101976	-0.000860412	0.0163793	-0.0248707	-0.0254555	-0.0489506	0.0116543	-0.0434799	-0.0491986	0.00174409	-0.037839	0.0130731	0.0708011	0.0932055	0.0532197	0.016732	-0.0192713	-0.134095	-0.0460139	-0.0325709	-0.0519893	-0.0973337	0.126908	0.154878	0.156293
Bt.12685.1.S1_at	MYH11	0.0389785	0.0539566	0.0308881	0.135704	0.0379319	0.227735	0.445683	0.258997	0.0486121	0.175519	0.173904	-0.232784	-0.201087	0.382133	0.356057	-0.0665032	-0.0275247	-0.0125466	-0.0356151	-0.321538	-0.185834	-0.283606	-0.0938028	0.124145	-0.0625411	-0.272926	-0.146019	-0.147634	-0.0297489	-0.262533	-0.230835	-0.0442686	0.337864	0.311789	0.0932571	0.130664	0.121939	0.0265411	0.0675532	0.543494	0.836494	0.616025	0.69769	0.738037	0.609969	-0.541836	-0.70906	-1.17125
Bt.1269.1.S1_a_at	RPS12	0.0778483	0.132247	0.076029	0.0783801	0.13884	0.0468288	0.111936	0.0424775	0.0335354	-0.0591418	0.00747308	0.0547119	0.00846536	0.0414997	0.0828669	-0.0649546	0.0128937	0.0672924	0.0110743	-0.0663669	0.0120132	0.0724735	-0.0195381	0.0455688	-0.0238894	-0.0328315	-0.125509	-0.0588938	-0.0366801	0.0180318	-0.0282147	-0.0351275	0.00637219	0.0477394	0.0926602	0.101193	0.0961752	-0.0294958	0.122115	0.166956	0.414874	0.121616	0.21113	0.151433	0.347722	0.0633651	0.0287499	0.0414195
Bt.12691.1.A1_at	EPS8	0.0813292	-0.117883	-0.082677	-0.199797	0.078027	-0.0898124	-0.0761566	0.1152	0.0399175	-0.0672114	-0.136609	-0.493371	-0.494166	-0.0621943	-0.0585606	-0.0385055	0.0428237	-0.156388	-0.121183	0.0248381	-0.174959	0.102865	-0.0649743	-0.0513186	0.140038	0.0647556	-0.0423733	-0.111771	0.348425	-0.144945	-0.14574	0.128602	0.0664073	0.0700411	-0.0598071	-0.0563905	-0.116244	-0.316788	-0.219452	-0.276138	-0.206602	-0.0296339	-0.22642	-0.111309	-0.28469	-0.658187	-0.820057	-0.986959
Bt.12692.1.A1_at	KCTD20	0.0267524	0.0397415	0.0335783	0.127933	0.0266896	0.0437882	-0.0276857	0.10437	0.0536514	0.0899642	-0.0160051	0.111791	0.088985	0.138506	0.270092	0.114442	0.141194	0.154183	0.14802	-0.070826	0.0571074	-0.0441363	-0.0270378	-0.0985116	0.0335445	-0.0171746	0.0191383	-0.0868311	-0.0914994	0.0202914	-0.00251441	-0.117938	0.0205682	0.152154	0.161611	0.226994	0.203117	0.0823654	0.0411141	0.0855251	0.109789	0.132727	0.120656	0.135855	0.0720713	-0.0769579	-0.1045	-0.0460405
Bt.12694.1.S1_at	TNFRSF21	-0.186211	0.337424	0.391521	0.0606205	-0.0539239	0.173306	-0.00839524	0.0398095	0.129225	0.0179545	-0.257626	-0.1616	-0.45543	-0.15879	-0.109443	0.217784	0.0315738	0.555208	0.609306	-0.071734	-0.0111135	-0.125658	0.101572	-0.0801293	-0.0319245	0.0574908	-0.0537795	-0.32936	-0.160259	-0.321859	-0.615689	0.130983	-0.027807	0.0215396	-0.0332304	0.42668	0.605773	0.0181487	0.0625038	0.395043	0.561383	0.493749	0.648074	0.534984	0.447217	-0.00868678	-0.192585	0.00954086
Bt.12697.1.S1_a_at	COL16A1	0.0566143	-0.0190728	0.0369407	-0.00449131	0.0119374	-0.0324593	0.0301423	-0.0201504	-0.0301003	0.0801364	0.00819267	-0.214712	-0.0836421	0.109401	0.0629128	-0.0201704	0.0364439	-0.0392433	0.0167703	-0.0404964	-0.0449877	-0.0285589	-0.0729556	-0.0103541	-0.0606468	-0.0705967	0.03964	-0.0323037	-0.154463	-0.369174	-0.238105	-0.10664	0.00276089	-0.0437272	0.0214655	-0.0374761	0.0179687	-0.0347451	-0.0383172	-0.0219759	0.0589678	0.0149903	0.00112094	0.120732	0.0642196	-0.394939	-0.443373	-0.237615
Bt.12705.1.S1_at	ACTR8	-0.068332	-0.0716006	-0.0855442	0.0524502	0.020743	0.0880865	-0.0104596	-0.0599115	0.0326379	0.0215135	-0.0125592	0.0684003	0.0626176	0.0223996	0.0182401	0.0955476	0.0272156	0.023947	0.0100034	0.0156575	0.0681077	0.0364005	0.103744	0.00519789	-0.0442539	0.0482955	0.037171	0.00309831	-0.0348293	0.033571	0.0277883	-0.0167263	0.00567327	0.00151376	-0.0601342	-0.0428556	-0.0554583	0.0109478	0.00286312	0.0598121	0.0116214	-0.055551	0.040367	0.0329128	0.0375146	0.0627133	0.067609	0.0513269
Bt.12712.1.A1_at	ETS1	-0.0483899	0.0136671	0.128289	-0.0973902	0.115495	-0.111722	0.156597	-0.0193894	0.0835664	-0.0115074	-0.0838279	0.334435	0.294906	0.221534	0.0967872	0.177424	0.129034	0.191091	0.305714	0.0324742	-0.064916	0.147969	-0.0792475	0.189071	0.0130848	0.116041	0.0209668	-0.0513537	-0.0278708	0.306564	0.267035	0.0768596	0.298394	0.173647	-0.139965	-0.0690945	-0.127347	0.0121037	0.190875	0.118145	0.358021	0.186563	0.181639	0.174559	0.266875	-0.258171	-0.267704	-0.308902
Bt.12713.1.S1_at	GLOD4	-0.118467	-0.0572554	0.0116411	-0.0220153	0.0642276	-0.0235531	-0.0052334	0.0654138	0.102081	0.091412	0.108437	-0.0466509	0.0641001	-0.143065	-0.0174354	0.0246432	-0.0938236	-0.0326121	0.0362844	-0.0697076	-0.0917229	-0.00548004	-0.0932608	-0.074941	-0.00429385	0.0323732	0.0217044	0.0387296	0.000204713	-0.0464462	0.0643048	0.00178116	-0.141284	-0.0156542	-0.0720004	-0.0363977	-0.0170684	-0.0550423	-0.0582977	-0.15101	-0.203146	-0.176061	-0.176046	-0.152114	-0.176728	0.00543917	0.0364796	-0.0103981
Bt.12715.1.S1_at	SCARA5	0.0998428	-0.0133829	0.0281884	-0.122882	0.198159	0.00499911	0.327446	0.0587834	0.330985	0.0342118	0.13903	-1.12471	-1.85241	-0.0630233	-0.187824	-0.0297672	0.0700756	-0.0431501	-0.00157872	-0.362234	-0.485115	-0.164075	-0.357235	-0.0347879	-0.30345	-0.0312491	-0.328022	-0.223204	0.878308	-0.246401	-0.9741	0.187603	0.12458	-0.00022087	0.108262	0.0261831	0.0507538	0.02461	-0.0555317	-0.138295	0.14233	0.0138948	0.0728733	-0.0264807	0.0349229	-1.75268	-2.57164	-0.2757
Bt.12722.1.A1_at	RNASE4	0.743903	0.699778	0.81562	-0.0910984	0.0989692	-0.00957803	0.0745048	-0.0529042	0.198656	0.130674	0.151631	0.277255	-0.204195	0.226972	0.569816	0.135293	0.879196	0.835071	0.950913	-0.0869473	-0.178046	0.0120219	-0.0965253	-0.0124425	-0.139851	0.111709	0.0437263	0.0646837	-0.18548	0.0917746	-0.389675	0.286888	0.513859	0.856703	0.0662555	-0.89982	-0.845858	-0.0138223	-0.0329926	-0.111229	-0.114553	-0.180734	-0.0321896	-0.116865	-0.0488677	-0.222399	-0.610744	-0.70185
Bt.12732.1.S1_at	NUB1	-0.0358687	0.0344494	0.133094	0.0258049	-0.0262756	-0.0911716	-0.0646887	0.00840212	-0.00836141	-0.0499545	-0.0562394	0.00270787	0.0535711	-0.0850014	-0.0818208	0.00107607	-0.0347927	0.0355255	0.13417	0.0211832	0.046988	-0.00509246	-0.0699884	-0.0435056	0.0295853	0.0128218	-0.0287713	-0.0350563	-0.0454507	-0.0427428	0.00812042	-0.0352592	-0.120261	-0.11708	0.0970471	0.041343	0.133405	0.141783	-0.00545074	-0.0447371	0.0856876	0.053809	0.00458836	0.0434038	0.117165	0.0434227	0.077684	0.119103
Bt.12736.1.A1_at	PKLR	0.0319218	0.0108904	0.0464577	-0.0555559	0.0216081	0.0460234	0.258677	0.0211938	0.218972	0.0994076	0.276822	0.0637305	0.033951	0.0627265	0.000610623	-0.048126	-0.0162043	-0.0372356	-0.00166828	-0.0297572	-0.0853131	-0.00814907	0.0162663	0.22892	-0.00856343	0.189214	0.0696504	0.247065	0.001372	0.0651025	0.035323	-0.030713	0.0320135	-0.0301024	0.0463432	0.0382601	0.120174	-0.0174019	-0.25595	-0.133756	-0.282544	-0.178178	-0.177172	-0.228216	-0.205925	0.0848411	0.0871665	0.105674
Bt.12739.1.S1_at	MARCHF2	0.0211266	-0.47355	-0.897377	0.062438	0.0461217	0.038537	-0.00538885	0.00325681	-0.00732879	-0.026136	0.0279857	-0.0573425	-0.111467	-0.0883047	0.0299282	0.062962	0.0840886	-0.410588	-0.834415	-0.0456543	0.0167837	0.000467342	-0.00711735	-0.0510432	-0.0423975	-0.0529831	-0.0717903	-0.0176686	0.0523713	-0.00497127	-0.059096	-0.0181576	-0.106462	0.0117706	0.111865	-0.310672	-0.556445	0.0260425	0.0375966	0.0521269	-0.0188407	0.018953	0.0801592	0.0331512	-0.0138779	-0.0919654	-0.12489	-0.0424891
Bt.12743.1.A1_at	ABCD4	0.0455631	0.00526456	0.0874694	0.0256605	-0.0456281	0.0152099	0.0745287	0.127597	0.134389	0.156916	0.246769	-0.191322	-0.0870177	-0.0386398	0.05122	0.0768692	0.122432	0.0821338	0.164339	-0.112543	-0.0868824	-0.158171	-0.097333	-0.0380142	0.0150538	0.0218464	0.0443731	0.134226	0.137592	-0.05373	0.0505741	0.0295356	-0.00910416	0.0807556	0.115773	0.0563753	0.080793	0.0752992	-0.184038	-0.18209	-0.177865	-0.0803325	-0.184867	-0.185897	-0.168171	-0.252065	-0.117928	-0.00164137
Bt.12745.1.A1_at	ANTXR2	-0.0373127	-0.00794284	-0.117605	-0.07893	0.0281841	-0.0577213	0.00480661	-0.0177117	-0.0854385	-0.109502	0.00251957	0.0439935	0.100767	0.0237739	0.028195	-0.0328724	-0.0701851	-0.0408152	-0.150478	-0.0329414	-0.111871	-0.0047573	-0.0906627	-0.0281348	-0.0506531	-0.11838	-0.142444	-0.0304218	-0.0471134	-0.00311993	0.0536538	0.00355124	0.0273251	0.0317463	-0.123496	-0.347829	-0.467969	-0.0760987	0.0161682	-0.0185311	0.174949	0.0252441	0.0434731	0.0301227	0.160182	-0.148514	-0.164994	-0.179758
Bt.12748.1.S1_at	SNRNP70	0.0565562	0.000175039	0.0276156	0.0434724	0.0528202	0.0494236	0.041183	-0.00230907	0.0800981	0.0545413	0.0707494	0.0714529	0.0546628	0.0380334	0.0446546	0.0470328	0.103589	0.0472079	0.0746485	-0.0396819	0.00379056	0.0131383	0.00974175	0.00150116	-0.041991	0.0404163	0.0148595	0.0310675	-0.0227512	0.0487018	0.0319116	-0.0207063	0.0173272	0.0239483	0.0776917	0.108346	0.095462	0.0252839	0.0315461	0.00753312	-0.0319791	-0.0411987	0.0359256	0.00291627	-0.0072648	0.122391	0.175637	0.158307
Bt.1275.1.S1_at	CX3CL1	-0.0410588	-0.00499463	-0.0432693	0.156425	0.0865701	0.0145649	0.110446	-0.00157236	0.107802	-0.0181552	0.133346	-0.0266393	-0.031638	-0.0680432	-0.143972	-0.00860239	-0.0496611	-0.013597	-0.0518717	-0.0280922	0.128333	0.0584779	-0.0135273	0.0823541	-0.0296645	0.0797095	-0.0462474	0.105253	-0.0252642	-0.0519035	-0.0569023	0.0713361	0.00329291	-0.0726363	-0.0217703	-0.0112395	-0.0175708	0.192745	0.0443662	-0.0647223	-0.0707901	-0.0678191	-0.00321203	-0.0358175	-0.0322001	0.023769	0.0369888	-0.0858461
Bt.12750.1.S1_at	IGF1	0.0356882	0.0369217	-0.000629307	-0.364517	-0.450591	-0.4996	0.0706166	-0.166499	-0.296836	-0.433552	0.136194	-0.269889	-0.148904	-0.122382	-0.0806919	-0.00162945	0.0340587	0.0352922	-0.00225875	-0.0325051	-0.397022	-0.483096	-0.532105	0.0381115	-0.199005	-0.329341	-0.466057	0.103689	0.182388	-0.087501	0.0334847	0.126674	0.00429223	0.0459822	0.00441023	-0.00256627	-0.00484552	-0.458105	-0.584885	-0.484833	0.192007	-0.344981	-0.499172	-0.562135	-0.336546	-0.286057	-0.290114	-0.0801664
Bt.12760.1.S1_at	INHBA	0.00653445	0.0118999	0.0260959	0.251619	-0.0476094	-0.0206125	0.0637978	-0.259683	-0.0193302	-0.0456375	-0.165473	0.0675855	0.0084358	0.0311912	-0.00904925	-0.0165255	-0.00999106	-0.00462557	0.00957034	0.0834589	0.335078	0.0358495	0.0628464	0.147257	-0.176224	0.0641287	0.0378214	-0.0820143	-0.0347403	0.0328452	-0.0263045	-0.0169486	0.0142426	-0.0259979	-0.023948	-0.0204858	-0.0131722	0.168557	0.10303	-0.0228937	-0.123288	-0.21789	-0.0456575	-0.0281795	-0.00586157	0.035661	0.00730425	-0.0217782
Bt.12761.1.A1_at	ITGA2	-0.0274386	-0.244212	-0.527262	0.0395437	-0.0841527	-0.0140935	-0.00375887	0.0127539	-0.0245742	0.00732144	-0.055437	-0.104986	-0.137725	-0.0174039	-0.0158808	-0.0246907	-0.0521292	-0.268903	-0.551953	0.00429705	0.0438407	-0.0798557	-0.00979649	0.000538179	0.017051	-0.0202771	0.0116185	-0.05114	0.0775407	-0.0274456	-0.0601841	-0.0210611	-0.038465	-0.0369419	0.0568489	-0.0917925	-0.262593	-0.0021594	0.00449908	0.0382685	0.153731	0.0119238	0.0262584	0.0340561	0.0818203	-0.108634	-0.113526	-0.00799149
Bt.12765.1.S1_at	RDH10	0.0468244	-0.100126	-0.108175	-0.0705424	0.179162	0.080854	0.230881	0.0282043	0.278945	0.0506331	0.110372	0.151867	0.117615	-0.0408309	0.0107846	-0.0277111	0.0191132	-0.127837	-0.135886	-0.111981	-0.182523	0.0671811	-0.0311267	0.118901	-0.0837764	0.166965	-0.0613476	-0.0016091	-0.086655	0.0652123	0.0309597	0.0149226	-0.0259083	0.0257072	0.172794	0.183295	0.1855	-0.0104609	-0.0572547	-0.127146	-0.185542	-0.0503541	0.0413856	-0.103148	-0.253482	0.17722	0.118214	0.0109131
Bt.12768.1.S1_at	PCK1	-0.0580676	-0.0744415	-0.0835021	-0.168987	0.0914408	0.0134217	-0.254196	-0.216878	0.0885975	0.261123	-0.0543756	0.0292257	0.0566038	-0.0280233	-0.058858	0.0113964	-0.0466713	-0.0630451	-0.0721057	-0.215666	-0.384653	-0.124226	-0.202245	-0.469862	-0.432545	-0.127069	0.0454567	-0.270042	0.0331747	0.0624004	0.0897785	0.00452122	-0.0235021	-0.0543367	-0.0264495	-0.0570225	-0.0488151	0.168219	-0.00835383	-0.0730855	-0.60701	-0.292362	-0.276006	-0.382218	-0.378406	0.108949	0.122884	-0.0379744
Bt.12769.1.S1_at	PCK2	-0.0333519	-0.199891	-0.0854258	-0.0323958	0.0728508	-0.159846	0.0802032	-0.183175	0.0214563	0.0108883	0.203752	0.113906	-0.0920215	-0.0534076	-0.116329	0.0604021	0.0270503	-0.139489	-0.0250236	-0.183591	-0.215987	-0.11074	-0.343437	-0.103388	-0.366766	-0.162135	-0.172703	0.0201613	-0.0123475	0.101558	-0.104369	-0.0793783	-0.132786	-0.195707	-0.167302	-0.319308	-0.231654	-0.163499	-0.322611	-0.345531	-0.328695	-0.53654	-0.610912	-0.335311	-0.576136	0.273607	0.308689	0.632803
Bt.1277.1.S1_a_at	KDM5C	-0.00530658	-0.0419693	-0.0749853	0.00325777	-0.000282833	0.0147273	0.0334583	0.0356171	0.0169343	0.0126769	0.0258143	0.0197391	-0.020666	0.0440281	0.0456683	0.0526733	0.0473667	0.0107039	-0.0223121	-0.0144918	-0.0112341	-0.0147747	0.000235466	0.0189665	0.0211252	0.0024425	-0.00181495	0.0113224	-0.0221026	-0.00236351	-0.0427686	-0.00724531	0.0367828	0.0384229	0.0160076	0.00857247	0.0111162	0.00366456	0.000888714	-0.0216859	0.00244726	-0.0216083	0.019012	-0.0171287	0.00190874	0.0531837	0.104291	0.0897584
Bt.12770.1.A1_at	SNCA	0.03813	0.00101139	-0.0898601	0.0696743	-0.0466529	0.0726635	0.0561032	0.106859	0.0314844	0.00309469	0.0660093	0.435259	0.514247	1.21823	1.7156	0.0844048	0.122535	0.0854162	-0.00545531	-0.00523571	0.0644386	-0.0518886	0.0674278	0.0508675	0.101623	0.0262487	-0.00214102	0.0607736	0.115308	0.550566	0.629554	0.175126	1.39336	1.89073	0.00230242	0.00138485	-0.0983442	0.0407107	-0.0464853	0.0150046	0.0564337	0.0415343	-0.0167632	-0.0285153	0.0413916	0.295615	0.342282	-0.184106
Bt.12771.1.S1_at	RAB27B	-0.0739824	-0.300513	-0.430323	-0.074956	-0.047656	-0.0185229	0.00762989	0.0123314	-0.0105059	-0.00163019	-0.0337697	-0.0394917	-0.007467	0.0463028	-0.000860551	0.155511	0.0815289	-0.145002	-0.274812	0.00401646	-0.0709395	-0.0436395	-0.0145064	0.0116464	0.0163479	-0.00648947	0.00238628	-0.0297532	0.0292277	-0.0102639	0.0217607	-0.00610061	0.0402022	-0.00696116	0.0814765	-0.215323	-0.430512	-0.0365239	-0.0234513	-0.017804	0.0399877	-0.0361637	-0.00637669	0.00752058	0.0192456	-0.0562906	-0.0684971	-0.0482756
Bt.12774.1.S1_at	SLC2A5	0.0091316	0.0223489	0.0163312	-0.0228558	-0.0575409	-0.139944	0.247564	0.0458658	0.118193	-0.0393585	0.162404	-0.016588	-0.0155851	-0.0057808	-0.00485403	-0.0223826	-0.013251	-3.36768e-05	-0.00605138	-0.0935258	-0.116382	-0.151067	-0.23347	0.154039	-0.04766	0.0246676	-0.132884	0.0688781	0.0217608	0.00517285	0.0061757	-0.0134942	-0.019275	-0.0183482	0.00884604	0.0016785	0.00636638	-0.0346095	-0.096816	-0.165894	-0.0819958	-0.109616	-0.139661	-0.247295	-0.143306	0.00227364	0.0269209	0.00938228
Bt.12781.1.S1_at	MYB	-0.0360583	-0.321094	-0.296456	0.014619	-0.00601817	0.0257221	0.0221777	-0.021934	-0.00867669	-0.00874867	-0.036476	0.13913	0.391215	-0.0280773	0.0369527	0.0366067	0.00054839	-0.284487	-0.259849	-0.00570269	0.00891626	-0.0117209	0.0200194	0.0164751	-0.0276367	-0.0143794	-0.0144514	-0.0421787	-0.182518	-0.0433878	0.208697	-0.0532387	-0.081316	-0.016286	-0.184519	-0.358151	-0.3398	0.0255773	0.0431535	0.00151733	0.0660407	-0.0270168	0.00793297	-0.0107717	-0.00419859	0.127874	0.398087	-0.266589
Bt.1280.2.S1_a_at	SLC25A11	-0.0294463	0.0684851	0.0635101	-0.00785164	0.0152695	-0.0186217	0.0566951	0.0495522	0.0288065	0.00934018	0.075679	0.0695268	0.0699229	-0.0526005	0.00197638	0.0414211	0.0119748	0.109906	0.104931	-0.0893889	-0.0972405	-0.0741194	-0.108011	-0.0326938	-0.0398367	-0.0605824	-0.0800487	-0.0137099	-0.0549649	0.0145618	0.014958	-0.00515465	-0.0577552	-0.00317827	-0.0286903	0.014799	0.0370585	-0.0134824	-0.00830014	-0.0326795	0.0190714	0.0246092	-0.0758713	-0.0781653	-0.0514948	0.19137	0.228332	0.183933
Bt.12802.1.S1_at	UBE2V2	0.23934	0.109105	0.126657	-0.183147	-0.0190239	-0.118218	-0.0883904	-0.0177493	-0.205535	-0.05266	-0.148172	0.194504	0.330643	-0.0651721	-0.0577796	-0.277956	-0.0386154	-0.168851	-0.151299	0.0941803	-0.0889672	0.0751564	-0.0240381	0.00578987	0.076431	-0.111355	0.0415203	-0.0539918	-0.0185501	0.175954	0.312093	0.0107974	-0.0543747	-0.0469822	0.29006	0.318638	0.175453	-0.165172	0.0344735	0.0702105	0.103365	0.050874	0.0351477	0.0974546	0.0429521	0.333374	0.362984	0.354835
Bt.12803.1.S1_at	PPARA	0.00765245	0.0214415	0.0480172	0.0482025	0.00269151	0.151479	-0.0397046	-0.0705007	0.103879	-0.0107341	-0.0351032	0.0190688	-0.0361375	0.00241149	-0.0178863	-0.0257815	-0.0181291	-0.00434006	0.0222357	0.079631	0.127833	0.0823225	0.23111	0.0399264	0.00913029	0.18351	0.0688969	0.0445278	-0.00582319	0.0132456	-0.0419607	0.00766069	0.0100722	-0.0102256	-0.00627032	9.24905e-05	-9.90085e-05	-0.0736732	-0.107975	-0.0407395	-0.19853	-0.262284	-0.163304	-0.165767	-0.197087	-0.0025125	-0.011037	0.01083
Bt.12805.1.S1_at	PLBD1	0.108123	-0.345987	-0.242708	0.13546	-0.276795	0.00804123	0.574943	0.558186	0.247185	0.456444	0.732363	-0.0976904	-0.138436	-0.0642857	0.187174	-0.701652	-0.593529	-1.04764	-0.94436	-1.0899	-0.954445	-1.3667	-1.08186	-0.514961	-0.531719	-0.842719	-0.63346	-0.357542	-0.15723	-0.25492	-0.295667	-0.195944	-0.26023	-0.00876993	-0.268668	-0.722162	-0.885804	-0.000659508	0.00495401	-0.112874	0.120594	0.0171073	-0.0409778	-0.080598	0.131911	-0.265701	-0.390319	-0.755921
Bt.12811.1.S1_a_at	UACA	0.00189166	0.0346498	0.058523	0.000853852	0.111088	0.105456	0.0630396	0.24421	0.320439	0.120141	0.157922	-0.287808	-0.459904	0.00784901	-0.0263285	-0.0725517	-0.0706601	-0.0379019	-0.0140287	0.0106185	0.0114723	0.121706	0.116075	0.073658	0.254829	0.331058	0.13076	0.168541	0.247156	-0.0406521	-0.212748	0.0443231	0.0521721	0.0179946	-0.0213496	0.0110503	0.0506578	0.0582597	-0.155156	-0.203753	-0.310388	0.0129626	-0.164656	-0.204758	-0.2231	-0.498616	-0.688434	-0.124263
Bt.12820.1.S1_at	PGRMC1	0.327897	-0.465559	-0.986605	-0.0962519	0.122015	0.0825727	0.135559	0.10637	0.294246	0.135678	0.174968	-0.168144	0.00693162	-0.126153	-0.00731887	-0.279955	0.0479419	-0.745514	-1.26656	-0.0825937	-0.178846	0.0394214	-2.09636e-05	0.0529653	0.0237762	0.211653	0.0530844	0.0923739	0.0702327	-0.097911	0.0771643	0.139468	0.0133149	0.132149	0.278746	-0.466862	-0.934499	-0.0343099	-0.0847605	-0.0860961	-0.296563	-0.0990474	-0.20694	-0.163455	-0.313526	-0.396196	-0.398439	-0.817113
Bt.12821.1.S1_at	TNKS1BP1	-0.00141971	0.0105476	0.00202713	0.0364812	0.0776498	0.0278027	0.15653	0.0628737	0.11564	0.0754823	0.204118	-0.0516709	-0.116685	-0.00687397	-0.0231856	-0.0422625	-0.0436822	-0.0317149	-0.0402353	-0.195017	-0.158536	-0.117367	-0.167215	-0.0384868	-0.132144	-0.0793772	-0.119535	0.0091008	0.0139757	-0.0376952	-0.10271	-0.0359149	-0.0427888	-0.0591005	-0.0206314	-0.0161191	-0.0221308	0.0194792	-0.0332291	-0.164193	-0.24937	-0.111537	-0.170039	-0.127971	-0.166145	-0.048165	-0.117051	-0.0513871
Bt.12825.1.S1_at	ACTA2	0.322663	-0.148523	-0.300732	-0.057713	-0.184959	-0.402206	0.297621	-0.0502305	-0.600795	-0.404315	-0.0734893	-0.544934	-0.194002	0.387415	0.346218	0.0133546	0.336018	-0.135168	-0.287377	0.138804	0.0810908	-0.0461554	-0.263402	0.436425	0.0885732	-0.461992	-0.265511	0.0653145	0.25305	-0.291884	0.0590473	-0.0353137	0.352102	0.310904	0.701699	-0.674426	-0.889538	-0.554702	-0.0444437	0.874084	1.60184	0.807907	0.637485	0.779933	1.34053	-0.798005	-0.983811	-0.706214
Bt.1283.1.S1_at	BANF1	-0.186744	0.0719348	0.103891	0.195799	0.0123195	-0.00158967	-0.10743	-0.024944	-0.225988	-0.0955286	-0.13149	0.144534	0.192505	0.0554688	0.158788	0.133101	-0.0536435	0.205036	0.236992	-0.0872613	0.108538	-0.0749418	-0.088851	-0.194691	-0.112205	-0.313249	-0.18279	-0.218751	-0.136754	0.0077806	0.0557513	-0.213135	-0.157666	-0.0543473	-0.136355	0.100703	0.15893	0.151908	0.189203	0.125089	0.159697	0.136187	-0.0190855	0.0795743	0.144162	0.512893	0.653318	0.473838
Bt.12831.1.S1_at	RPS29	0.0173573	0.0326675	0.0523762	0.0397139	0.0414828	0.0210193	-0.00166144	-0.0223766	0.00808253	0.00827954	-0.0381551	-0.00652147	0.0053339	-0.0104008	0.00951696	-0.0214271	-0.00406979	0.0112404	0.0309491	0.00127913	0.0409931	0.0427619	0.0222984	-0.000382313	-0.0210975	0.00936166	0.00955867	-0.0368759	0.00224686	-0.00427461	0.00758076	0.0114442	0.00104342	0.0209612	-0.0188642	0.0133648	0.0148555	0.00889897	0.049782	0.0788107	0.0828353	0.076062	0.100269	0.102073	0.0808272	-0.0232343	-0.0240023	-0.0384127
Bt.12836.1.S1_at	PROC	0.0326748	0.116777	0.107844	-0.0841095	0.0861215	-0.145458	0.209148	-0.236357	0.166284	-0.107554	0.226382	0.033613	0.0938265	0.174245	0.461298	-0.0329602	-0.000285348	0.0838173	0.0748839	-0.0382486	-0.122358	0.0478729	-0.183707	0.1709	-0.274606	0.128036	-0.145802	0.188134	-0.020028	0.0135851	0.0737985	-0.50015	-0.325906	-0.0388526	0.0122318	0.0375019	0.0359411	-0.109103	-0.168158	-0.357399	-0.353636	-0.414012	-0.307781	-0.451301	-0.269474	0.134448	0.207682	0.331834
Bt.12849.1.S1_at	SLCO2B1	-0.0532486	0.00352821	0.0645554	-0.334102	-0.234027	-0.232376	-0.103228	-0.244887	-0.0577158	-0.258801	-0.0233697	-0.178815	-0.0140815	-0.0252148	0.141934	0.00420392	-0.0490447	0.00773213	0.0687593	0.27021	-0.0638924	0.0361829	0.037834	0.166982	0.0253231	0.212494	0.0114086	0.24684	0.095281	-0.0835345	0.0811995	0.0065554	-0.0186594	0.148489	-0.0371787	0.00791017	0.0387359	-0.132185	-0.134067	-0.0608226	0.268132	0.110811	-0.000258164	-0.0757178	0.227965	-0.0291537	0.102792	0.129178
Bt.12857.1.S1_at	REEP4	-0.0371155	0.00431592	0.0102421	-0.00517213	0.0204692	-0.00776167	0.0162439	0.0385944	0.0344021	0.00642328	0.0483537	0.0657895	0.00991446	0.0716705	0.0177127	-0.0121094	-0.0492248	-0.00779343	-0.00186722	-0.0506723	-0.0558445	-0.0302031	-0.058434	-0.0344284	-0.012078	-0.0162702	-0.044249	-0.00231859	-0.00625481	0.0595347	0.00365965	-0.0472746	0.0243959	-0.029562	-0.0337846	-0.00767163	-0.00908576	0.0421815	0.0322468	0.00888572	0.0260205	0.0217587	0.0191107	-0.0391001	-0.0197054	0.168637	0.188024	0.216621
Bt.12859.1.S1_at	HNRNPH1	0.50597	-0.0264073	0.0393384	-0.0627223	0.0880955	-0.0385385	0.0877001	-0.0537201	-0.0242946	-0.075474	-0.0248272	0.11012	0.171385	-0.0267186	0.0421711	-0.211447	0.294523	-0.237854	-0.172109	-0.0165701	-0.0792924	0.0715254	-0.0551087	0.07113	-0.0702902	-0.0408648	-0.0920442	-0.0413974	-0.0676445	0.0424757	0.103741	-0.00986314	-0.0365818	0.032308	0.612219	0.561824	0.352196	-0.0511831	0.0966426	0.0919174	0.181465	0.120554	0.1676	0.144401	0.123279	-0.0143262	-0.0396041	-0.0772715
Bt.1286.1.S1_a_at	RARRES2	-0.0486741	-0.123228	-0.00990719	0.12216	0.000948199	0.00388192	0.0428928	0.0552193	0.00801393	-0.0334717	0.174526	-0.364266	-0.941746	-0.230508	-0.512862	-0.013499	-0.0621731	-0.136727	-0.0234062	-0.19982	-0.0776607	-0.198872	-0.195938	-0.156927	-0.144601	-0.191806	-0.233292	-0.0252946	0.228808	-0.135457	-0.712937	-0.458763	-0.689271	-0.971625	-0.00870529	0.00701514	0.00948723	0.0739357	-0.0647168	-0.125986	-0.105157	-0.069153	-0.0582462	-0.21299	0.0167418	-0.173747	-0.597597	-0.45335
Bt.12862.1.S1_at	ENSBTAG00000049287	0.078892	0.129722	0.335886	0.0362425	0.039154	-0.140286	-0.0126342	-0.0955136	-0.138089	-0.108977	-0.205978	0.248186	0.225448	0.165575	0.140696	-0.0396369	0.0392552	0.0900851	0.296249	-0.0106298	0.0256127	0.0285242	-0.150916	-0.023264	-0.106143	-0.148719	-0.119607	-0.216608	-0.327397	-0.079211	-0.101949	-0.114805	0.0507694	0.0258906	0.0741874	0.123912	0.316722	0.0381523	-0.0273724	-0.0366696	0.111765	0.0581469	0.0203019	0.0585078	0.0439794	0.0863092	0.0740721	-0.22939
Bt.12864.1.S1_at	PHPT1	-0.140578	0.0327968	0.0736029	-0.0308615	-0.00963462	-0.0350613	0.0993248	-0.0441407	0.0835268	-0.0134788	0.0450073	0.163163	-0.00251624	-0.0372013	-0.120072	0.0922584	-0.0483193	0.125055	0.165861	-0.0574501	-0.0883116	-0.0670847	-0.0925114	0.0418747	-0.101591	0.0260767	-0.0709289	-0.0124428	-0.0396633	0.123499	-0.0421796	-0.00546271	-0.042664	-0.125534	-0.161174	-0.0712769	0.0150495	-0.0865132	-0.111907	-0.114199	-0.0547458	-0.13506	-0.145913	-0.182699	-0.122611	0.262085	0.164379	0.0785088
Bt.12867.1.A1_at	ZNF318	0.0622432	0.18026	0.209055	0.15585	0.0678979	0.0594752	0.0036413	-0.024677	0.0721109	0.0771361	-0.00589779	-0.00532663	0.0931592	0.0449515	0.149259	0.11029	0.172533	0.29055	0.319345	-0.00388815	0.151962	0.0640097	0.0555871	-0.000246844	-0.0285651	0.0682228	0.0732479	-0.00978594	-0.0207829	-0.0261095	0.0723763	0.0324766	0.0774281	0.181735	0.0470235	0.176083	0.175919	0.146434	0.0872982	0.0724132	-0.0693004	0.00330166	0.0893105	0.00629187	-0.0398993	-0.148534	-0.0709371	-0.0864646
Bt.12868.1.S1_at	CANX	0.0234197	-0.0177317	0.0602547	0.167528	0.133503	0.00424709	-0.185289	-0.0423772	-0.066279	-0.0237936	-0.127246	0.0255561	-0.025394	-0.0302036	0.0293541	0.0528302	0.07625	0.0350985	0.113085	0.038283	0.205811	0.171786	0.0425301	-0.147006	-0.00409413	-0.027996	0.0144894	-0.0889632	0.0448001	0.0703562	0.0194061	-0.0267695	-0.0569732	0.00258454	0.128911	0.00276466	-0.00702903	0.201831	0.307594	0.144551	-0.114038	0.0472818	0.0980614	0.109744	-0.0250286	0.0818018	0.0255705	0.0614685
Bt.12875.1.S1_at	EMP3	-0.139674	-0.253776	0.0664118	0.0454893	-0.00102376	-0.125665	0.0638298	-0.121812	-0.127341	-0.0934784	-0.166941	0.147241	0.132826	-0.0752348	-0.0139246	0.0908195	-0.0488545	-0.162957	0.157231	-0.0419396	0.00354965	-0.0429634	-0.167605	0.0218902	-0.163752	-0.169281	-0.135418	-0.20888	0.0081063	0.155347	0.140932	-0.0619102	-0.137145	-0.0758349	-0.347179	-0.0653908	-0.0416333	0.0795874	0.125595	0.254601	0.504145	0.265788	0.264818	0.293777	0.394671	0.494123	0.40959	0.817365
Bt.12876.1.S1_at	LIG1	-0.0214316	-0.0322402	-0.00986687	0.0280481	0.0257428	0.0083979	0.0148718	-0.0330367	0.0311149	-0.0270598	0.0357345	0.144643	0.101073	0.083077	0.089323	0.0292837	0.00785211	-0.00295654	0.0194168	-0.0159352	0.0121129	0.00980756	-0.00753733	-0.00106343	-0.0489719	0.0151797	-0.042995	0.0197993	-0.0945129	0.0501304	0.00656053	-0.109641	-0.0265643	-0.0203183	0.00568357	-0.0302203	-0.033023	0.0601349	0.0301153	0.0371369	0.0852318	-0.0115429	0.0203441	-0.0274833	0.0384142	0.30925	0.439436	0.317761
Bt.12885.1.S1_at	ACY1	-0.0270979	0.0026013	0.0455671	-0.0385129	-0.0803518	-0.176402	-0.106171	0.210121	0.270415	0.0915043	0.511522	-0.0121518	0.00743524	0.0558226	-0.00410886	-0.0357538	-0.0628517	-0.0331525	0.00981331	-0.171243	-0.209756	-0.251594	-0.347645	-0.277414	0.0388782	0.0991725	-0.0797383	0.340279	0.0119155	-0.000236352	0.0193507	-0.0246418	0.0311808	-0.0287507	-0.0146343	-0.00963253	0.0410354	-0.235809	-0.417293	-0.478015	-0.575401	-0.444113	-0.562755	-0.721321	-0.483173	0.0989632	0.103972	0.218172
Bt.12885.2.S1_at	NFE2L1	-0.105413	-0.0418946	0.00950447	0.133089	0.0431503	0.0690503	-0.0156234	0.0515502	0.154039	0.0799382	0.0356949	-0.10257	-0.175305	-0.0449806	-0.0973127	0.0308832	-0.0745298	-0.0110114	0.0403877	0.000923531	0.134013	0.0440738	0.0699738	-0.0146998	0.0524737	0.154963	0.0808617	0.0366184	0.0865679	-0.0160016	-0.0887375	0.00651162	-0.038469	-0.0908011	-0.183625	-0.0353988	0.0350817	0.072434	-0.0036995	-0.0834113	-0.198033	-0.0805185	-0.0425691	-0.0500155	-0.174025	-0.134691	-0.169442	0.0657315
Bt.12887.1.S1_at	EFTUD2	-0.138488	-0.0039803	0.0429633	0.0264945	0.144332	-0.0321475	0.059296	-0.104379	0.00121292	-0.0307754	-0.00613369	0.232143	0.194938	0.0791552	0.0764018	0.163219	0.0247318	0.159239	0.206183	-0.0750024	-0.048508	0.0693295	-0.10715	-0.0157064	-0.179381	-0.0737895	-0.105778	-0.0811361	-0.0894905	0.142652	0.105448	-0.0677347	0.0114206	0.00866718	-0.0845008	0.0574839	0.066573	-0.0226931	0.118683	0.014559	0.152981	0.0134203	0.0887331	0.000209233	0.139545	0.165445	0.202311	0.143254
Bt.12889.1.S1_at	FBXW4	-0.133488	-0.160437	-0.227328	0.00104915	-0.0225626	-0.0175872	-0.00199634	-0.0401583	-0.0736862	-0.0254155	-0.029151	-0.0585085	-0.106955	-0.0755089	-0.118343	0.0271911	-0.106297	-0.133246	-0.200137	-0.0371718	-0.0361227	-0.0597345	-0.0547591	-0.0391682	-0.0773301	-0.110858	-0.0625873	-0.0663229	-0.0301245	-0.088633	-0.13708	0.031261	-0.044248	-0.0870823	-0.0479008	-0.144993	-0.150811	0.0210314	-0.038467	-0.000751129	0.00202244	-0.021387	-0.0177184	0.0103888	-0.0130916	-0.0446466	-0.0571192	-0.124318
Bt.1289.1.S1_at	EIF4E2	-0.111228	0.022247	-0.00947903	0.0581402	0.0341882	-0.0120541	0.0453218	-0.00146797	-0.0252532	0.028105	0.0156503	0.0740403	0.0876878	0.0055365	-0.00693424	0.120131	0.00890359	0.142378	0.110652	-0.010033	0.0481072	0.0241552	-0.0220871	0.0352888	-0.011501	-0.0352862	0.018072	0.00561726	-0.0156091	0.0584312	0.0720787	0.0309649	0.0365014	0.0240307	-0.0798152	0.0445725	0.0358228	0.060116	0.0497558	0.0632305	0.114584	0.0850944	0.0507205	0.0718419	0.13186	0.0747599	0.121006	0.0296292
Bt.12890.1.S1_at	UROC1	-0.0332622	-0.0591119	0.021295	-0.00232199	0.0975719	0.00944272	0.142162	-0.0260659	0.100266	0.0422244	0.111909	-0.0114748	-0.101907	0.0581444	0.0215539	-0.0331971	-0.0664593	-0.092309	-0.0119021	-0.0947448	-0.0970668	0.00282711	-0.0853021	0.0474167	-0.120811	0.00552164	-0.0525204	0.0171641	0.0250366	0.0135618	-0.07687	-0.0200025	0.0381419	0.00155141	-0.0789912	-0.163734	-0.109793	-0.0173384	-0.147537	-0.136954	-0.186842	-0.160698	-0.101721	-0.0832233	-0.156943	-0.0342644	-0.0966435	-0.0256798
Bt.12896.1.S1_at	CALM2	-0.0952515	0.174435	0.157133	-0.128166	-0.0654342	-0.205454	0.0510296	-0.0384348	-0.320569	-0.225602	-0.204326	0.354773	0.310723	0.202471	0.168414	0.00193374	-0.0933178	0.176369	0.159066	0.170453	0.0422878	0.105019	-0.0350006	0.221483	0.132018	-0.150115	-0.0551483	-0.0338729	-0.0693586	0.285414	0.241364	0.052822	0.255293	0.221236	-0.113923	0.230217	0.213916	-0.0869227	0.0961791	0.0909362	0.395256	0.244161	0.207594	0.153421	0.210655	0.00420101	-0.0661161	-0.282255
Bt.1290.1.A1_a_at	PSMB2	-0.151021	-0.0202121	0.0979576	0.00979315	-0.0398107	-0.0112317	-0.00295935	0.0126415	-0.00293164	0.0237606	0.0318091	0.125881	0.139981	0.0526682	0.0538853	0.0745268	-0.076494	0.0543148	0.172484	-0.00819186	0.00160129	-0.0480026	-0.0194235	-0.0111512	0.00444968	-0.0111235	0.0155687	0.0236172	-0.0615258	0.0643547	0.0784554	-0.071149	-0.0184808	-0.0172637	-0.00738708	0.0689243	0.149803	0.0607702	0.0588204	0.0335427	0.0342737	-0.0110852	0.0293276	0.0139359	-0.0103246	0.284351	0.313116	0.243383
Bt.12906.1.S1_at	GSN	-0.176745	-0.264494	-0.166845	0.0266509	0.0374687	0.0980507	0.32465	0.0694553	0.0806027	0.10636	0.222589	-0.335973	-0.22413	0.171576	0.166068	0.17434	-0.00240511	-0.0901536	0.00749525	-0.241879	-0.215228	-0.20441	-0.143828	0.0827711	-0.172424	-0.161277	-0.135519	-0.0192901	0.0292301	-0.306743	-0.1949	-0.199086	-0.0275106	-0.0330186	-0.200915	-0.483054	-0.556554	-0.0463314	0.0600955	0.0851774	0.369517	0.077733	0.128608	0.0577648	0.234894	-0.805663	-0.994202	-0.517427
Bt.12906.2.S1_at	ENSBTAG00000003408	-0.430904	-0.129069	-0.129145	-0.053787	-0.424063	-0.592869	-0.192289	-0.228512	-0.720666	-0.356044	-0.720876	0.786374	-0.500465	0.24911	0.0642475	0.0799269	-0.350977	-0.0491421	-0.0492183	-0.148586	-0.202373	-0.572648	-0.741454	-0.340875	-0.377097	-0.869252	-0.50463	-0.869462	-0.526215	0.260159	-1.02668	-0.193732	0.0553782	-0.129484	-0.660274	-1.01387	-1.05484	0.0878449	0.446378	0.214158	0.750207	0.210656	-0.00493026	0.163275	0.327182	0.647473	-0.308299	-0.146405
Bt.12907.2.S1_a_at	TTYH3	0.185465	-0.0438783	0.0818835	0.0720904	0.0812429	0.0277506	0.161142	0.00138764	0.0591581	-0.0195458	0.057039	-0.173587	-0.259594	0.0429564	-0.0232908	-0.174778	0.0106879	-0.218656	-0.0928942	-0.0705401	0.00155026	0.0107028	-0.0427895	0.0906018	-0.0691525	-0.011382	-0.0900859	-0.0135011	-0.019247	-0.192834	-0.278841	-0.123754	-0.0807974	-0.147045	0.327576	-0.0748548	-0.0798316	0.0868951	0.112858	0.182698	0.192098	0.296851	0.302747	0.216839	0.205626	-0.137489	-0.168944	0.122651
Bt.12911.1.S1_at	RPL26	-0.0613484	0.0386966	-0.0457315	0.102733	0.153115	0.141566	0.0513163	0.0434366	-0.0135308	0.00255877	-0.023093	-0.0102664	0.0126371	0.0101785	0.0666071	0.000586102	-0.0607623	0.0392827	-0.0451454	-0.0752941	0.0274388	0.0778204	0.0662715	-0.0239779	-0.0318575	-0.0888249	-0.0727354	-0.0983871	-0.0168145	-0.0270809	-0.00417741	-0.0194427	-0.00926421	0.0471645	-0.0831375	-0.00645795	-0.0444037	-0.0165867	0.189029	0.273292	0.358873	0.202511	0.238464	0.272388	0.279754	-0.0451188	-0.070743	-0.0563094
Bt.12912.1.S1_at	COL4A1	-0.02816	0.0541995	0.0774371	-0.157518	-0.139615	-0.0770289	0.186857	-0.166737	-0.25453	-0.188893	-0.10721	0.0668148	-0.178235	-0.173749	-0.161446	0.0420413	0.0138813	0.0962408	0.119478	-0.0240109	-0.181529	-0.163626	-0.10104	0.162846	-0.190748	-0.278541	-0.212904	-0.131221	0.137349	0.204164	-0.0408864	0.254358	0.0806096	0.0929127	-0.00695459	0.0408582	0.0957518	-0.200878	-0.134694	0.0692955	0.454911	0.277173	0.320656	0.317124	0.437239	0.25759	0.0940502	-0.325531
Bt.12916.1.S1_at	GPX3	-0.122811	-0.118452	-0.0334338	0.435507	0.983467	0.326515	-0.583978	0.591734	-0.493063	-0.593688	-0.307026	-1.41896	-1.48483	-0.218835	-0.276459	0.131965	0.00915407	0.0135127	0.0985313	0.26996	0.705467	1.25343	0.596475	-0.314019	0.861694	-0.223103	-0.323729	-0.0370667	1.07691	-0.342053	-0.407926	0.0366023	-0.182233	-0.239857	-0.118303	-0.20147	-0.177513	-0.603212	0.541254	0.504212	-0.15378	1.173	0.786553	0.987609	0.780023	-1.41679	-1.67101	-0.0877953
Bt.12924.1.S1_at	BRB	-0.0450844	0.00126122	0.136334	-0.0511722	-0.008477	-0.00593665	-0.0521382	-0.0515524	-0.0440902	0.0176152	-0.0390652	-1.56975	-2.61962	0.185524	0.0905757	-0.0541445	-0.0992289	-0.0528833	0.0821892	0.00232898	-0.0488432	-0.00614802	-0.00360768	-0.0498092	-0.0492234	-0.0417612	0.0199442	-0.0367362	1.82083	0.251081	-0.798786	-0.0980928	0.087431	-0.00751713	-0.24029	-0.309168	-0.32973	-0.0283268	0.0273357	-0.0088837	-0.0201264	-0.00686318	-0.019212	0.0650962	0.00381646	-1.87037	-2.84268	0.129708
Bt.12927.2.S1_at	RCC2	-0.138363	-0.0778121	-0.0298133	0.084828	-0.116351	-0.0629681	-0.0198826	-0.0718948	-0.120618	-0.0437084	-0.0948109	0.368591	0.362985	0.0983662	0.0574814	0.0614727	-0.0768902	-0.0163394	0.0316594	-0.00424818	0.0805799	-0.120599	-0.0672163	-0.0241308	-0.076143	-0.124867	-0.0479565	-0.0990591	-0.262847	0.105744	0.100138	-0.19285	-0.0944836	-0.135368	0.0877658	0.0825411	0.0979715	0.111254	0.12509	0.164419	0.259952	0.0895922	0.0714485	0.125425	0.180429	0.630391	0.802088	0.532046
Bt.1294.1.S1_at	DNAJA3	-0.0713169	0.0384325	0.0602147	-0.0214648	-0.0560356	-0.0550158	-0.100463	-0.0344333	-0.0313216	-0.0435422	-0.0220405	0.0455105	0.0835358	-0.00446026	-0.0362492	0.104061	0.0327441	0.142494	0.164276	0.0416333	0.0201685	-0.0144023	-0.0133825	-0.0588294	0.00720004	0.0103117	-0.00190888	0.0195928	0.0267673	0.0722778	0.110303	0.0341716	0.0297114	-0.0020776	-0.0343286	0.0634321	0.099936	-0.043248	-0.0166449	-0.103066	-0.0874283	-0.112277	-0.163717	-0.120539	-0.0847602	0.183224	0.236645	0.190909
Bt.12941.1.S1_at	GPBAR1	0.166243	-0.118367	0.0763083	0.00249292	0.0205147	-0.0538986	0.00995317	-0.10264	-0.15305	-0.0818126	-0.061966	0.0259416	0.0099982	0.0471108	0.0540366	0.124103	0.290346	0.00573524	0.200411	0.0188241	0.0213171	0.0393388	-0.0350745	0.0287773	-0.0838159	-0.134225	-0.0629885	-0.0431418	-0.0845781	-0.0586365	-0.0745799	-0.108786	-0.0616749	-0.0547491	0.293577	0.0307952	0.080062	0.11979	0.489087	0.606053	0.731431	0.707299	0.749277	0.663803	0.810062	0.144523	0.149182	0.392076
Bt.12952.2.S1_a_at	DNASE1	0.0412504	-0.0396523	0.0252169	0.370687	-0.192362	0.21319	0.231187	0.106096	0.255133	0.200633	0.241905	0.152818	0.224215	0.176493	0.212727	0.0651524	0.106403	0.0255	0.0903692	-0.168044	0.202644	-0.360405	0.0451462	0.063143	-0.0619479	0.087089	0.0325897	0.0738618	-0.0599438	0.0928737	0.164271	0.00345917	0.179952	0.216186	0.0905118	0.083628	0.0667769	0.128609	-0.0466446	-0.017602	-0.10084	-0.0437033	-0.0363507	-0.0298463	-0.0665726	-0.00908915	0.124843	0.0685971
Bt.12957.1.A1_a_at	TNRC6B	0.116609	-0.222005	-0.470969	0.0760091	0.0666545	0.0815356	0.0405146	-0.0280242	0.107195	0.0282247	0.116669	-0.240758	-0.0333021	0.121866	0.160908	-0.0982002	0.0184085	-0.320205	-0.569169	0.0406413	0.11665	0.107296	0.122177	0.0811559	0.012617	0.147836	0.068866	0.15731	-0.0241803	-0.264938	-0.0574823	0.0953809	0.217247	0.256289	0.204856	0.122359	-0.0576026	0.0369366	0.0406791	-0.00128394	-0.285938	-0.0301457	0.0834721	0.0336926	-0.296223	-0.826243	-0.721211	-0.658965
Bt.12959.1.S1_at	SULT1C4	-0.0887523	-0.0217634	0.0143922	-0.0208887	0.374437	0.321441	0.509853	-0.0409826	0.325732	0.19477	0.417543	-0.17752	-0.400245	-0.0965437	-0.132678	0.147545	0.0587928	0.125782	0.161937	0.0312077	0.0103189	0.405645	0.352649	0.54106	-0.00977498	0.356939	0.225978	0.448751	0.40863	0.23111	0.00838461	0.239635	0.143091	0.106957	-0.156549	-0.125973	-0.0603889	0.306991	0.17173	0.0347868	-0.229452	-0.360066	0.0077823	-0.259535	-0.121955	-0.12263	-0.163451	0.0353701
Bt.12964.1.A1_at	GPM6B	-0.039865	0.00716196	0.0163485	-0.0101319	0.0266474	-0.0133856	-0.000480246	0.0187274	0.0284798	0.0158395	-0.000242415	-0.0689658	-0.087148	0.0156181	0.00633266	0.0137057	-0.0261593	0.0208676	0.0300542	0.00282164	-0.00731026	0.029469	-0.010564	0.0023414	0.0215491	0.0313015	0.0186612	0.00257923	0.0116248	-0.057341	-0.0755232	0.0356235	0.0512416	0.0419561	-0.0448495	-0.0676754	-0.0447893	-0.00125062	-0.000217521	-0.0220646	-0.0117473	0.0144031	0.00799837	0.00487674	0.00141479	-0.158211	-0.207046	-0.199231
Bt.12966.1.S1_at	NHP2	-0.255047	-0.00654494	0.108731	0.0185487	-0.0277952	-0.0875952	-0.233069	0.00653678	-0.117679	-0.05348	-0.114936	0.235696	0.209416	-0.112203	-0.110024	0.21302	-0.0420272	0.206475	0.32175	0.0850691	0.103618	0.0572739	-0.00252609	-0.148	0.0916059	-0.0326102	0.0315891	-0.0298671	-0.0152277	0.220469	0.194188	0.10272	-0.00948361	-0.007304	-0.122864	0.176952	0.317989	0.0450849	0.177511	0.0320704	-0.0144275	-0.0648143	-0.0654689	-0.0525395	0.0631886	0.548687	0.590362	0.367994
Bt.12984.1.S1_at	SLC38A3	-0.0108831	-0.0126861	-0.0605734	-0.535847	0.00384909	-0.271402	-0.286414	-0.149518	0.0109963	-0.32707	0.174753	-0.0106839	0.0284992	-0.0307023	-0.0806271	0.00724509	-0.00363802	-0.005441	-0.0533283	0.430315	-0.105532	0.434164	0.158913	0.143901	0.280797	0.441312	0.103245	0.605068	0.000517375	-0.0101665	0.0290166	0.0169878	-0.0137145	-0.0636393	0.0140216	-0.00587506	-0.0588602	-0.348858	-0.12983	-0.312118	-0.249973	-0.285914	-0.275314	-0.569864	-0.110549	0.0288015	0.0665403	0.0306174
Bt.12986.1.S1_at	MAD2L1	-0.209863	-0.0608785	0.0102512	-0.0890013	-0.0934185	0.039294	-0.076718	0.00315624	-0.244291	-0.121641	-0.0640682	0.408299	0.601031	0.0660041	0.188584	-0.398975	-0.608838	-0.459853	-0.388724	-0.140106	-0.229108	-0.233525	-0.100812	-0.216824	-0.13695	-0.384398	-0.261747	-0.204174	-0.341682	0.0666169	0.259349	-0.364586	-0.298582	-0.176003	-0.282855	-0.0966786	-0.138549	0.182673	0.510298	0.60427	0.560302	0.539827	0.458178	0.315605	0.586848	1.08519	1.88196	1.12116
Bt.12989.1.S1_at	SEC14L2	-0.0376164	0.0139478	0.0453325	-0.519933	-0.213962	-0.361903	-0.144441	-0.167629	0.0789524	-0.231298	0.178851	-0.0614867	0.0328356	-0.100357	-0.0517866	0.0703278	0.0327114	0.0842757	0.11566	0.0545615	-0.465371	-0.1594	-0.307341	-0.0898795	-0.113067	0.133514	-0.176737	0.233412	0.0356108	-0.025876	0.0684464	0.0511552	-0.0492019	-0.0006314	-0.00932565	-0.00288662	0.0176086	-0.29726	-0.335432	-0.563479	-0.388663	-0.283618	-0.472249	-0.518021	-0.258713	-0.00618781	0.058598	-0.00544648
Bt.12993.1.S1_at	HMMR	-0.0322242	0.0469512	-0.081057	-0.0740507	-0.023732	-0.04744	-0.0132205	0.0131389	-0.0726053	-0.0632796	-0.0809488	0.200671	0.298777	0.0790981	0.0308776	-0.038161	-0.0703852	0.0087902	-0.119218	0.00610566	-0.067945	-0.0176264	-0.0413343	-0.00711482	0.0192446	-0.0664996	-0.0571739	-0.0748431	-0.105367	0.0953046	0.19341	-0.119992	-0.0408937	-0.0891142	0.0287159	0.143886	0.0248078	-0.0244606	0.054935	0.0955027	0.233923	0.122306	0.0567264	0.0740646	0.108662	0.434139	0.559053	0.547108
Bt.1300.1.S1_at	TINAGL1	-0.105381	-0.0930537	-0.12786	-0.0448928	0.0389913	-0.0412323	0.0311009	-0.0801521	-0.00103966	0.00185989	-0.0399791	-0.053184	-0.111078	0.099538	-0.0220939	0.112619	0.00723797	0.0195656	-0.0152408	0.0674416	0.0225488	0.106433	0.0262093	0.0985425	-0.0127105	0.0664019	0.0693015	0.0274625	0.0377096	-0.0154744	-0.0733686	0.0579389	0.157477	0.0358451	-0.0671099	-0.058135	-0.0844306	-0.0560171	0.0353486	0.00346522	0.0091724	0.005607	-0.00429044	0.00319995	-0.0435633	0.0057029	0.0162828	-0.0635019
Bt.13003.1.S1_at	ENSBTAG00000038544	-0.0263442	-0.0160807	-0.0262782	-0.024947	-0.0656531	-0.00321523	0.00507269	-0.0147561	0.018394	-0.0190344	0.00872756	0.0409775	0.0316961	0.0112147	-0.0177326	-0.0010748	-0.027419	-0.0171555	-0.027353	9.24136e-05	-0.0248545	-0.0655607	-0.00312282	0.0051651	-0.0146637	0.0184864	-0.018942	0.00881997	-0.020971	0.0200065	0.0107251	-0.00728292	0.0039318	-0.0250155	-0.0132285	0.00082851	0.00833269	-0.018697	-0.0307119	-0.020633	0.0582993	-0.0211108	-0.00342926	-0.0268753	0.0602717	0.0645445	0.0895714	0.074415
Bt.1302.1.S1_at	APEX1	-0.460377	-0.0909505	0.00103772	-0.138033	-0.143515	-0.18213	-0.248493	-0.0644287	-0.290225	-0.223981	-0.270138	0.348898	0.578007	0.0580866	0.0628348	0.366387	-0.0939903	0.275436	0.367424	0.113033	-0.0249995	-0.0304821	-0.0690966	-0.13546	0.0486044	-0.177192	-0.110948	-0.157105	-0.186587	0.162312	0.391421	-0.0419468	0.0161398	0.020888	-0.117074	0.412755	0.438076	-0.199317	0.016592	0.0614507	0.191123	0.0958433	0.101307	0.134428	0.164081	0.694711	0.947504	0.532215
Bt.13022.1.S1_at	ITGAL	-0.0801372	-0.0870179	0.00497536	-0.025768	-0.014402	-0.0664712	0.0870783	-0.0626735	-0.0244174	-0.0338745	-0.00625857	-0.0222892	0.040398	0.008966	-0.0341673	0.0950889	0.0149516	0.00807091	0.100064	-0.019224	-0.044992	-0.0336259	-0.0856952	0.0678543	-0.0818975	-0.0436414	-0.0530985	-0.0254825	0.0560398	0.0337506	0.0964378	0.0192335	0.0281995	-0.0149338	0.00585625	-0.108178	-0.110499	0.0878985	0.141142	0.23366	0.398995	0.361969	0.341888	0.322853	0.401925	-0.0838342	0.0598352	0.0504754
Bt.13024.1.S1_at	P2RY2	-0.0250049	0.0242446	0.00348009	-0.0360821	-0.061706	0.0150303	-0.0392118	-0.00653354	-0.00446075	-0.051055	-0.0376569	0.00785797	0.00359959	-0.00833679	-0.0130269	-0.00715503	-0.03216	0.0170896	-0.00367494	0.00596609	-0.030116	-0.0557399	0.0209964	-0.0332457	-0.000567456	0.00150534	-0.0450889	-0.0316908	0.00464071	0.0124987	0.0082403	-0.00822443	-0.0165612	-0.0212514	-0.00721949	0.00609817	0.00882623	-0.0486881	-0.0477074	-0.025646	0.0301879	-0.0348791	-0.0400191	-0.0617556	0.00946855	0.0512813	0.0441738	0.0590078
Bt.13027.1.A1_at	HSD11B1	-0.0223435	-0.03198	0.0245354	-0.031508	-0.196495	-0.164601	-0.119556	0.0255393	-0.181431	-0.0859423	0.223	0.179534	0.102312	0.131836	0.0948664	0.0177402	-0.00460333	-0.0142398	0.0422756	-0.0128419	-0.0443499	-0.209337	-0.177443	-0.132398	0.0126974	-0.194273	-0.0987843	0.210159	-0.0767528	0.102781	0.0255595	-0.115389	0.0164473	-0.0205227	0.0183807	-0.0225388	-0.0126138	0.265172	0.0856426	0.158588	-0.00406917	0.130511	0.00865615	-0.0691639	0.253368	0.204349	0.194435	0.130796
Bt.13028.1.S1_at	POSTN	-0.0231732	0.0236971	0.0017699	-0.219069	-0.122818	-0.214338	0.165647	0.0889815	-0.0659566	-0.179432	0.124103	-0.275923	-0.118799	0.0966137	0.0292442	0.0125805	-0.0105927	0.0362776	0.0143504	0.0164467	-0.202622	-0.106371	-0.197891	0.182094	0.105428	-0.0495098	-0.162986	0.14055	0.366511	0.0905879	0.247712	-0.139962	-0.0433486	-0.110718	-0.0519825	0.0132501	0.00799254	-0.214898	-0.0402734	0.198676	0.712584	0.55301	0.446338	0.62392	0.735152	-0.328951	-0.246277	-0.357202
Bt.1303.1.S1_at	TCF4	0.334469	0.215178	0.103458	-0.0343376	-0.161367	-0.0251893	-0.108129	-0.167146	-0.327983	0.120038	-0.204753	-0.158247	-0.130058	0.156751	0.033522	-0.199367	0.135102	0.0158107	-0.0959092	0.0567749	0.0224373	-0.104592	0.0315856	-0.0513543	-0.110371	-0.271208	0.176813	-0.147978	-0.133462	-0.29171	-0.26352	-0.0778457	0.0789054	-0.0443237	0.41009	0.853965	0.919019	0.089108	0.0249089	0.179985	0.230786	0.181241	0.196922	0.294178	0.102372	-0.139347	-0.211366	0.542546
Bt.13046.1.S1_at	AHR	0.0846139	0.141019	0.101239	-0.369424	-0.0125645	-0.184052	-0.00910329	0.191366	0.122394	0.142474	0.0970667	-0.0215687	0.100733	-0.0675379	-0.0873408	-0.212078	-0.127464	-0.0710588	-0.110839	-0.00843056	-0.377854	-0.020995	-0.192482	-0.0175339	0.182935	0.113964	0.134043	0.0886361	-0.0451441	-0.0667127	0.0555885	0.0107345	-0.0568034	-0.0766063	-0.0311148	-0.116164	-0.208117	-0.259312	-0.166633	-0.180136	-0.0704399	0.0703331	-0.125714	-0.0525943	-0.0418637	-0.0690827	-0.00412778	-0.132343
Bt.13063.1.S1_at	UBE2A	-0.1671	0.00339052	0.225332	-0.0286481	-0.0637617	-0.0691567	-0.0361227	0.0624797	-0.0825521	-0.0329254	-0.0783928	0.370593	0.403225	0.060447	0.0994272	0.103135	-0.063965	0.106526	0.328467	-0.0560131	-0.0846612	-0.119775	-0.12517	-0.0921358	0.00646668	-0.138565	-0.0889385	-0.134406	-0.108602	0.261991	0.294622	-0.0878149	-0.0273679	0.0116123	-0.11928	0.0527227	0.176731	-0.0509048	0.0459567	0.0926402	0.198668	0.0553663	0.0277038	0.0100993	0.0792264	0.646536	0.682662	0.561681
Bt.13065.1.S1_at	KCNJ8	-0.0264805	0.0215627	-0.0079055	0.00203645	0.0412544	0.0697921	0.0884082	0.0340939	-0.015791	0.00708184	0.129699	-0.00683154	-0.0837037	0.0844003	0.0900792	-0.0152824	-0.0417629	0.00628031	-0.0231879	-0.0266528	-0.0246163	0.0146016	0.0431393	0.0617554	0.00744112	-0.0424438	-0.019571	0.103046	-0.0397894	-0.0466209	-0.123493	-0.0690043	0.015396	0.021075	-0.0129243	0.0219083	0.00594458	-0.00911334	-0.00549642	0.0697782	0.149212	0.163106	0.173492	0.18058	0.273231	-0.0583823	-0.129158	-0.305859
Bt.13076.1.S1_at	SLC2A2	-0.0484871	-0.0315373	-0.0180364	-0.563925	0.128932	-0.213126	0.210194	-0.129567	0.122165	-0.350545	0.119798	0.0372934	0.0507929	-0.0266371	0.014929	0.0187439	-0.0297432	-0.0127934	0.000707511	-0.110951	-0.674876	0.0179808	-0.324078	0.0992428	-0.240518	0.0112137	-0.461496	0.00884682	0.0016007	0.0388941	0.0523936	0.00261073	-0.0240264	0.0175397	-0.0105401	0.0156032	0.0316098	-0.63843	-0.167783	-0.354963	0.199145	-0.386165	-0.325081	-0.605764	0.00829423	0.0669462	0.0538423	0.0730617
Bt.1308.1.S1_at	SDC3	-0.0094809	-0.057378	0.0463086	-0.042494	0.114605	0.0823113	0.171529	-0.108947	-0.217327	-0.0278288	0.0441526	-0.573634	-0.702582	0.123203	0.0132488	-0.0025786	-0.0120595	-0.0599566	0.04373	-0.171305	-0.213799	-0.0566999	-0.0889937	0.000223505	-0.280252	-0.388632	-0.199134	-0.127152	0.380396	-0.193238	-0.322186	-0.0644955	0.0587078	-0.0512468	0.100932	0.123992	0.125311	0.137433	0.390098	0.779543	0.9656	0.99068	1.03748	1.00841	1.04357	-0.419298	-0.552838	0.341801
Bt.13081.1.S1_at	CYP1A1	0.0540205	0.0701774	-0.0415014	-0.65904	-0.332452	-0.311161	-0.229113	0.0781566	0.11462	0.0500104	0.185749	-0.0529549	-0.0340971	-0.0286376	-0.0432814	0.000235356	0.0542558	0.0704128	-0.041266	0.286864	-0.372177	-0.045588	-0.024297	0.0577506	0.36502	0.401484	0.336874	0.472613	0.0438325	-0.00912246	0.00973542	0.034006	0.00536838	-0.00927533	0.0214347	0.00998704	0.00856414	-0.357145	-0.488994	-0.545538	-0.0761586	0.107667	-0.248952	-0.491022	-0.147382	-0.185911	-0.128897	0.0116803
Bt.13084.1.S1_at	MET	0.0545894	0.0809482	0.0730339	-0.246365	0.0308732	-0.0289165	0.0169983	0.0197448	0.123854	-0.0081411	0.0201218	-0.165779	-0.193012	-0.0441881	-0.058588	-0.0623696	-0.00778022	0.0185787	0.0106643	0.0498319	-0.196533	0.0807051	0.0209154	0.0668302	0.0695767	0.173686	0.0416908	0.0699537	0.11892	-0.0468592	-0.0740927	0.0460759	0.00188782	-0.0125121	0.0466008	0.030585	0.0277067	-0.200341	-0.11545	-0.155384	-0.136464	-0.132005	-0.159022	-0.0972802	-0.228204	-0.197902	-0.284084	-0.0924808
Bt.13097.1.S1_at	CD86	0.168232	0.1745	0.251176	-0.250952	-0.289064	-0.300663	0.0322192	-0.0980398	-0.470823	-0.269491	-0.130712	-0.333356	-0.177968	-0.246408	-0.205884	-0.278217	-0.109985	-0.103717	-0.0270408	0.0622717	-0.18868	-0.226792	-0.238391	0.0944909	-0.0357681	-0.408551	-0.20722	-0.0684399	0.144366	-0.18899	-0.033602	0.19896	-0.0474484	-0.0069236	0.405941	0.0314768	0.0974781	-0.0511358	0.332641	0.618919	1.35494	0.842677	0.682736	0.770491	1.28763	-0.0932455	-0.176559	0.122449
Bt.13105.1.S1_at	ADRA2A	-0.107413	0.123202	0.0875649	-0.0433095	-0.0412666	-0.00441	-0.0213139	0.0134496	-0.0460436	-0.0580849	0.00778028	0.0277098	0.0651273	0.0282669	0.0613956	0.114541	0.00712801	0.237743	0.202106	0.0225721	-0.0207374	-0.0186945	0.0181621	0.00125823	0.0360217	-0.0234715	-0.0355129	0.0303524	0.0021155	0.0298253	0.0672428	0.019126	0.0473929	0.0805215	-0.0723386	0.265957	0.319855	-0.0186565	-0.0157876	-0.000220718	0.0318589	0.0161793	-0.0144227	-0.0136091	0.0201163	0.0243547	0.0350601	0.0531744
Bt.13106.1.S1_at	F9	-0.0233113	0.00860349	-0.0170175	-0.753999	0.0953902	-0.183025	0.00890088	-0.155977	-0.0541728	-0.107299	-0.0811142	-0.0148845	0.0136242	0.0286042	0.0114848	0.0822467	0.0589355	0.0908502	0.0652293	0.191392	-0.562606	0.286783	0.00836744	0.200293	0.0354158	0.13722	0.0840929	0.110278	0.0278326	0.0129481	0.0414567	-0.0144523	0.0141519	-0.00296757	-0.0284287	-0.0104369	-0.00630272	-0.515944	-0.0579277	-0.239564	0.110677	-0.0344381	-0.246456	-0.187425	0.161495	-0.0131915	0.0189653	0.0366838
Bt.1311.1.S1_at	SUCLA2	0.158214	0.158253	0.0578807	0.0696535	0.140453	0.054221	-0.207743	-0.0444205	-0.0871558	0.0638617	-0.00465125	0.0786065	0.0586447	-0.153462	-0.0898533	-0.0803844	0.0778298	0.0778683	-0.0225037	0.0264881	0.0961416	0.166942	0.0807091	-0.181255	-0.0179324	-0.0606677	0.0903498	0.0218368	0.0713077	0.149914	0.129952	0.16837	0.014908	0.0785168	0.172286	0.237857	0.127893	0.036181	0.218968	0.272023	0.113515	0.0440824	0.197224	0.165693	0.247223	0.0691601	-0.032743	-0.0968932
Bt.13113.1.S1_at	GULO	-0.0832199	-0.0334881	-0.197124	-0.275924	0.243875	0.137825	0.169591	0.0960494	0.456234	0.182775	0.348614	0.0985447	-0.0168	-0.0210318	-0.0255309	-0.104627	-0.187846	-0.138115	-0.301751	-0.199748	-0.475672	0.0441272	-0.0619227	-0.0301572	-0.103699	0.256486	-0.0169727	0.148867	-0.028147	0.0703977	-0.044947	-0.00255825	-0.02359	-0.0280891	-0.00498189	0.031077	-0.00143338	-0.412183	-0.139402	-0.226749	-0.0689151	-0.16704	-0.0894445	-0.24739	-0.0889877	0.114172	0.0886139	0.0404585
Bt.13114.1.S1_at	TTPA	0.000548406	-0.00941314	-0.00235455	-0.667941	0.113117	-0.2061	0.0673616	-0.00784678	-0.0107656	-0.160548	0.148298	0.0271094	-0.00380234	-0.123478	-0.0481589	-0.00943874	-0.00889033	-0.0188519	-0.0117933	-0.147607	-0.815548	-0.0344902	-0.353707	-0.0802454	-0.155454	-0.158373	-0.308155	0.000690768	0.0299978	0.0571072	0.0261954	0.0456454	-0.0778323	-0.00251353	0.0445804	0.0424454	0.0207645	-0.519512	-0.230057	-0.288734	-0.054898	-0.0986933	-0.285968	-0.333223	-0.0456003	0.0191645	0.00583106	-0.0723125
Bt.13125.1.S1_s_at	DEFB4A	-0.331649	-0.539179	-0.396256	0.025753	-0.0137517	-0.0299306	-0.121223	-0.00513223	-0.0350753	0.0322578	-0.02146	0.759552	1.81912	0.0923077	0.713729	-0.099317	-0.430966	-0.638496	-0.495573	-0.0434968	-0.0177438	-0.0572486	-0.0734275	-0.16472	-0.0486291	-0.0785721	-0.011239	-0.0649568	-0.916341	-0.156788	0.902779	0.0972062	0.189514	0.810935	-0.0340334	-0.208412	-0.284962	0.00758482	0.0214591	0.0123962	0.0801358	-0.0313895	0.0122002	0.0719556	0.021197	1.64261	2.34469	-0.0194658
Bt.13128.1.S1_at	SDHB	-0.109079	0.0976019	0.20683	-0.0503961	0.0266811	0.0587092	0.116126	0.0325667	0.049076	0.122836	0.127483	0.0716107	-0.031397	-0.049522	-0.0292374	0.108827	-0.000252728	0.206429	0.315657	-0.0837995	-0.134196	-0.0571184	-0.0250904	0.0323265	-0.0512329	-0.0347235	0.0390362	0.0436831	0.0132556	0.0848663	-0.0181414	0.0434709	-0.00605108	0.0142335	-0.0473925	0.029269	0.147573	-0.00468102	-0.0513329	-0.0186069	-0.0185014	-0.037917	-0.0649934	-0.0511215	-0.0809669	0.20591	0.183365	0.235621
Bt.1313.1.S1_at	RFC1	-0.111712	0.00991257	-0.0413992	0.0548307	0.0660883	0.0157942	0.0747014	0.0537663	0.171181	0.126358	0.0678734	0.222369	0.17345	0.143071	0.205301	0.0614837	-0.0502287	0.0713963	0.0200845	0.0999075	0.154738	0.165996	0.115702	0.174609	0.153674	0.271089	0.226265	0.167781	-0.0495453	0.172824	0.123904	0.0548571	0.197928	0.260158	-0.103257	-0.0966679	-0.116649	0.0178888	0.00420065	-0.0252746	-0.0342392	0.0640345	0.0983995	0.110007	0.00361312	0.14036	0.218543	0.00837278
Bt.13130.1.S1_at	CD40	-0.0747136	0.126832	0.200231	0.322995	-0.123813	-0.140095	0.106617	-0.0242415	-0.146341	0.104147	0.0261701	0.276702	0.381363	0.135397	0.171145	0.258983	0.18427	0.385815	0.459215	0.00538128	0.328377	-0.118432	-0.134714	0.111999	-0.0188603	-0.14096	0.109528	0.0315514	-0.264648	0.0120544	0.116716	-0.118818	0.0165787	0.0523273	0.234559	0.61455	0.697271	0.551392	0.256706	0.284179	0.462458	0.222497	0.17789	0.329233	0.408294	-0.000387313	0.0733648	0.45821
Bt.13141.1.S1_at	BCL2	0.0261038	0.0121361	0.0218145	-0.0174592	-0.0185715	-0.0327724	-0.0031436	-0.00857468	-0.0355743	-0.0443165	0.024389	0.0054209	0.075125	0.0628806	0.0757545	0.0362275	0.0623313	0.0483636	0.058042	0.00772265	-0.00973652	-0.0108489	-0.0250497	0.00457906	-0.000852027	-0.0278516	-0.0365939	0.0321117	-0.0468148	-0.0413939	0.0283101	-0.066944	-0.00406343	0.00881051	0.0165711	0.0513303	0.0867139	-0.013714	-0.00659243	-0.0107817	0.0544537	-0.0128224	0.00761169	-0.0230198	0.0435388	0.0333408	0.045931	0.0568885
Bt.13151.1.S1_at	F10	-0.0965698	-0.0475801	-0.0327616	-0.0220363	0.11601	0.0183067	0.418788	-0.0914448	0.191446	0.0630572	0.385216	0.0918326	0.0566324	-0.0250405	0.033609	0.0370509	-0.0595189	-0.0105292	0.00428931	-0.222852	-0.244889	-0.106842	-0.204545	0.195936	-0.314297	-0.0314058	-0.159795	0.162363	-0.0278272	0.0640054	0.0288052	0.00702961	-0.0180109	0.0406386	-0.097495	-0.0864059	-0.055782	0.00811524	-0.0959206	-0.260716	-0.242751	-0.379485	-0.213592	-0.378413	-0.178219	0.0872488	0.134991	-0.00424292
Bt.13152.1.S1_s_at	APP	0.0638983	-0.278593	-0.588695	-0.136188	-0.076418	-0.126005	0.18914	0.182155	-0.460752	-0.139529	-0.0512497	-0.821814	-0.654922	-0.121825	-0.0629862	-0.115904	-0.0520053	-0.394496	-0.704599	-0.136116	-0.272304	-0.212534	-0.262121	0.0530246	0.0460395	-0.596867	-0.275645	-0.187365	0.412901	-0.408913	-0.242021	-0.0363823	-0.158207	-0.0993684	0.137186	-0.174757	-0.440291	0.0985715	0.253863	0.245994	1.0731	0.435659	0.357753	0.366699	0.830855	-0.761908	-0.659799	-0.589501
Bt.1316.1.S1_at	GOT2	0.0218163	0.0914953	0.190107	-0.238742	-0.0895859	-0.112455	-0.049371	-0.00247192	0.081112	0.11787	-0.00100578	-0.022352	0.0175306	-0.0203288	-0.181062	0.101226	0.123042	0.192721	0.291333	0.0347879	-0.203954	-0.054798	-0.0776673	-0.0145831	0.032316	0.1159	0.152658	0.0337821	0.142725	0.120373	0.160255	0.0565291	0.0362002	-0.124532	0.0561676	0.0651158	0.28223	-0.149995	-0.246556	-0.235031	-0.26948	-0.150278	-0.223762	-0.206864	-0.350632	0.455075	0.513462	0.779364
Bt.13160.1.S1_at	CEL	-0.040822	0.0150022	0.0621142	0.869885	-0.477288	0.42635	0.491003	0.416547	0.483267	0.370496	0.439758	0.0876421	-0.00706472	0.0607291	0.0190645	-0.0774245	-0.118247	-0.0624223	-0.0153104	-0.44859	0.421295	-0.925878	-0.0222408	0.0424131	-0.032043	0.0346768	-0.078094	-0.00883199	-0.000966425	0.0866757	-0.00803115	-0.0597934	0.000935728	-0.0407289	0.00525235	0.0350928	0.0475412	0.424291	-0.0645292	-0.0733238	-0.0369146	-0.0741533	-0.102679	-0.0714486	0.000844551	0.0864887	0.0657047	0.0927287
Bt.13163.1.S1_at	AP2B1	-0.174305	0.0273226	-0.0342544	-0.296128	-0.103511	-0.227203	-0.0974533	-0.0477845	-0.203199	-0.230212	-0.211554	-0.0408099	0.146956	-0.0947894	-0.103901	0.127303	-0.047002	0.154625	0.0930483	0.0968806	-0.199247	-0.00663086	-0.130322	-0.000572759	0.0490961	-0.106318	-0.133332	-0.114674	0.150949	0.110139	0.297904	0.0746343	-0.0201552	-0.029267	0.0866226	0.305713	0.312122	-0.218021	0.0432686	0.031024	0.515635	0.193427	0.0584259	0.0362005	0.370076	0.155916	0.266794	0.359576
Bt.13170.1.S1_at	SDHC	-0.128044	-0.034117	0.0610563	-0.00778697	0.0252525	0.0229966	0.0783696	-0.0425494	-0.00192146	0.0226812	0.0449354	-0.0424638	-0.0428328	-0.0732317	-0.0189915	0.0930297	-0.0350143	0.0589127	0.154086	-0.0567519	-0.0645388	-0.0314993	-0.0337553	0.0216178	-0.0993012	-0.0586733	-0.0340707	-0.0118165	0.0263073	-0.0161564	-0.0165255	-0.0125175	-0.0857492	-0.031509	-0.0782386	0.036277	0.131738	0.00825171	-0.0361144	-0.0668949	0.0314167	-0.0893093	-0.122213	-0.0967153	-0.123424	0.215658	0.19507	0.201832
Bt.13181.9.S1_at	LUC7L	0.220066	-0.0219465	-0.0700112	0.0680805	0.114483	0.0256919	0.033623	-0.0762808	0.0930607	0.0267083	0.0566329	0.0303042	0.105198	-0.00200243	0.0289362	0.111728	0.331794	0.0897814	0.0417167	0.0388859	0.106966	0.153369	0.0645777	0.0725088	-0.0373949	0.131947	0.0655942	0.0955188	0.0437578	0.074062	0.148956	0.0421496	0.0401471	0.0710858	0.273445	0.228943	0.126228	0.0589279	0.0147827	-0.0107553	-0.0878975	-0.0556542	0.0523123	0.0217881	-0.0113319	-0.26208	-0.175068	-0.173441
Bt.13183.1.A1_at	NRAS	0.0987846	0.0249008	0.0733353	0.0362182	0.024806	-0.0172027	-0.0202471	0.139625	0.0546391	-0.010838	-0.0376144	0.0162036	-0.0176208	-0.019224	0.0275409	-0.107778	-0.00899383	-0.0828776	-0.0344431	-0.0250715	0.0111467	-0.000265446	-0.0422742	-0.0453186	0.114554	0.0295676	-0.0359095	-0.0626859	-0.015173	0.00103066	-0.0327938	-0.0131054	-0.0323294	0.0144355	0.0440551	0.122206	0.155601	0.0622832	0.00676717	0.053107	0.00956473	0.0702035	0.03835	0.0418821	0.0045942	-0.0385118	-0.0850843	-0.0663098
Bt.13185.1.A1_at	UBA2	0.194974	0.166127	0.178809	0.00934647	0.0494222	-0.124092	-0.140428	-0.114027	-0.152591	-0.05785	-0.289988	0.400904	0.455623	0.113581	0.198375	-0.0615781	0.133396	0.104549	0.117231	0.0897574	0.0991039	0.13918	-0.0343345	-0.0506704	-0.02427	-0.0628341	0.0319074	-0.20023	-0.2111	0.189803	0.244523	-0.153161	-0.0395797	0.045214	0.248283	0.464447	0.419399	-0.0479312	0.119291	0.127551	0.227458	0.0530627	0.201359	0.211541	0.199494	0.39481	0.45064	0.264944
Bt.1319.1.S1_at	ATF5	0.0868319	-0.170436	-0.0813971	-0.131612	0.101683	-0.269405	-0.121079	-0.410869	-0.277909	-0.122786	-0.370219	0.0252592	-0.00932834	0.0775154	-0.00367253	0.0123725	0.0992044	-0.158064	-0.0690246	0.188434	0.0568222	0.290117	-0.0809711	0.0673549	-0.222436	-0.0894755	0.0656476	-0.181785	0.0532285	0.0784877	0.0439002	0.0634652	0.140981	0.0597927	0.001266	-0.113619	-0.122627	0.159961	0.0988251	-0.113619	-0.201085	-0.153732	-0.0783807	0.180351	0.0884328	-0.0843123	-0.0270241	0.0819488
Bt.13198.1.S1_at	SIRPA	0.0137273	-0.273509	-0.173952	0.130353	0.043624	0.0767981	0.102662	-0.178441	-0.28324	-0.0403844	-0.105394	-0.192247	-0.364213	-0.0532626	0.0121166	0.0662357	0.079963	-0.207274	-0.107716	-0.130546	-0.000192633	-0.086922	-0.0537478	-0.0278835	-0.308987	-0.413786	-0.17093	-0.235939	-0.0406809	-0.232927	-0.404894	-0.137986	-0.191249	-0.12587	-0.087259	-0.576854	-0.53319	0.224458	0.47293	0.685499	0.711824	0.639643	0.775423	0.720542	0.682283	-0.00451655	-0.0997926	0.281314
Bt.13204.1.S1_at	FGL1	0.0342495	-0.0116628	0.0602962	0.0870945	0.0397389	-0.035202	-0.0551138	0.00257738	0.0463692	0.00114976	0.0401601	0.170439	-0.341099	-0.211117	-0.222524	0.0472333	0.0814828	0.0355705	0.107529	0.0641992	0.151294	0.103938	0.0289972	0.00908543	0.0667766	0.110568	0.065349	0.104359	0.4617	0.632139	0.120601	0.324793	0.113676	0.10227	-0.00346908	0.000904979	0.0478985	0.0164404	0.122	-0.038381	-0.0984655	-0.0929721	-0.0807185	-0.0941713	-0.112793	-0.0645713	-0.669791	-0.455065
Bt.13205.2.S1_at	MRPS35	0.0141454	0.141321	0.144993	-0.140347	0.0031051	-0.127683	-0.0841736	0.0285067	-0.110542	-0.0280197	-0.0910712	0.136371	0.0991576	0.0133017	0.0568531	-0.0071999	0.00694549	0.134121	0.137794	0.031293	-0.109054	0.034398	-0.0963899	-0.0528807	0.0597997	-0.0792488	0.0032732	-0.0597783	-0.0116909	0.12468	0.0874666	0.047415	0.0607167	0.104268	0.0770816	0.379069	0.36795	-0.148232	-0.00693614	-0.104968	-0.0489845	-0.0187538	-0.0752195	-0.0299418	-0.0566255	0.146489	0.0911664	-0.0361023
Bt.13207.1.S1_at	CCDC97	-0.101146	-0.0841846	-0.0563633	0.0546196	0.00257693	0.0135965	0.0510289	-0.00793425	-0.0130248	0.024369	-0.0136157	-0.0040447	-0.0549337	0.0620318	0.0187372	0.0641117	-0.0370344	-0.0200728	0.00774845	-0.0222729	0.0323466	-0.019696	-0.00867647	0.028756	-0.0302072	-0.0352977	0.00209604	-0.0358886	0.00243165	-0.00161305	-0.0525021	-0.036785	0.0252468	-0.0180478	-0.109339	-0.166624	-0.0856986	0.0375818	0.00958705	0.0151843	0.0332215	0.017711	0.0353395	0.0395423	0.0128462	0.0113615	-0.0336854	-0.0127404
Bt.13211.2.S1_at	ESD	0.107047	0.179722	0.231042	-0.136223	0.0547412	-0.0722032	0.0779122	0.079337	0.0385906	0.0144973	0.0967904	0.172959	0.248794	-0.0322772	0.0524247	-0.205766	-0.0987191	-0.0260442	0.025276	-0.0764319	-0.212655	-0.0216907	-0.148635	0.00148032	0.00290512	-0.0378413	-0.0619346	0.0203585	-0.269658	-0.0966988	-0.0208642	-0.185211	-0.217488	-0.132786	0.081182	0.374785	0.407234	-0.175721	-0.171686	-0.193434	-0.0915674	-0.0713055	-0.169609	-0.149285	-0.289738	0.143929	0.0441304	-0.145051
Bt.13214.1.S1_at	PRDM1	-0.338557	-0.614759	-0.479199	0.0776284	0.0112231	0.0331592	0.0561422	-0.110022	-0.128892	0.0103623	0.045416	-0.145643	-0.273531	-0.291972	-0.41051	0.268038	-0.0705193	-0.346722	-0.211162	-0.0782736	-0.000645207	-0.0670505	-0.0451144	-0.0221314	-0.188296	-0.207166	-0.0679113	-0.0328576	0.308629	0.162986	0.035098	0.258634	-0.0333373	-0.151876	-0.0846292	-0.663668	-0.766151	0.085169	0.0972672	0.153097	0.206682	0.0977343	0.13565	0.140112	0.270874	0.330039	0.317415	0.536232
Bt.13216.2.A1_at	DENR	0.0419291	0.0309346	0.0343143	0.0642203	0.0766992	-0.0541341	0.00188736	-0.0123375	-0.0827082	-0.0312926	-0.0825834	0.196712	0.290945	-0.051192	0.0134903	-0.0966545	-0.0547254	-0.0657199	-0.0623402	-0.0268856	0.0373347	0.0498136	-0.0810197	-0.0249982	-0.0392231	-0.109594	-0.0581782	-0.109469	-0.172423	0.0242888	0.118522	-0.0430486	-0.0942406	-0.0295583	0.0925731	0.240322	0.158445	-0.00762537	0.0741111	0.0232586	0.0662652	0.0173839	0.0174027	0.0123742	0.0248331	0.160226	0.140045	-0.0301314
Bt.13217.1.S1_at	MYG1	-0.100778	-0.0282943	0.014348	0.0339105	-0.0142304	0.0107378	0.0253156	0.0323036	0.0394937	0.0124921	0.0272629	0.103641	0.079055	0.0223766	0.0534347	0.0716142	-0.0291639	0.0433199	0.0859622	-0.0574748	-0.0235643	-0.0717051	-0.046737	-0.0321592	-0.0251711	-0.0179811	-0.0449827	-0.0302119	-0.0810768	0.0225644	-0.00202179	-0.0385144	-0.0161378	0.0149203	-0.0868214	-0.0585273	0.0150214	0.0115164	0.0206381	0.00175726	0.0816696	0.0249991	0.0249281	0.00860585	0.0771416	0.133013	0.13994	0.0912012
Bt.13219.1.S1_at	HEXIM2	-0.0412933	-0.101725	-0.136286	0.0401707	-0.00894053	0.0510704	0.0090403	0.0560563	0.0456472	-0.0191814	0.108997	-0.000620463	-0.00742146	-0.00939962	-0.0192993	-0.0229849	-0.0642782	-0.12471	-0.159271	-0.0224982	0.0176725	-0.0314387	0.0285722	-0.0134579	0.0335581	0.023149	-0.0416796	0.0864986	0.0182713	0.0176508	0.0108499	0.00111681	-0.00828281	-0.0181825	0.0183775	-0.14094	-0.186961	-0.0501242	-0.0540724	0.00507501	-0.0182475	-0.036969	-0.0418527	-0.0904231	0.0169318	0.0195388	0.0440601	0.027104
Bt.1322.1.S1_at	TMX1	0.194883	0.0796503	0.0892204	0.048555	0.212698	-0.00780007	0.0946824	0.076086	0.0478426	-0.0373698	-0.0439344	0.0396906	-0.0511752	-0.0757977	-0.0543188	-0.241237	-0.0463544	-0.161587	-0.152017	-0.196683	-0.148128	0.0160157	-0.204483	-0.102	-0.120597	-0.14884	-0.234052	-0.240617	-0.0679892	-0.0282986	-0.119164	-0.0465937	-0.122391	-0.100913	0.0139246	-0.186795	-0.240944	0.019109	0.159875	0.151775	0.189891	0.198082	0.189157	0.174325	0.0507818	-0.0198937	-0.100493	-0.146469
Bt.13220.1.S1_at	SMAD4	0.0144404	0.102839	0.0630981	0.0863676	0.121406	0.0749741	-0.0225724	0.01318	0.0251932	0.049388	0.0268647	-0.113891	-0.0548996	-0.136817	0.00499784	-0.0677777	-0.0533373	0.0350608	-0.00467961	-0.0724651	0.0139025	0.0489411	0.00250892	-0.0950375	-0.0592851	-0.047272	-0.0230771	-0.0456004	-0.0219974	-0.135889	-0.0768971	0.0351256	-0.101692	0.0401234	-0.122093	-0.200642	-0.196149	0.0241969	0.0862167	0.151841	-0.0931346	0.0219104	0.163894	0.0920077	0.00940098	-0.480932	-0.563006	-0.766435
Bt.13221.1.S1_at	MDN1	0.0075823	-0.0225577	-0.0835614	0.021143	0.0481921	0.0210373	-0.0278373	-0.055264	-0.0982038	-0.0269759	-0.0763605	0.014582	0.0749319	-0.0383132	-0.069889	0.0735363	0.0811186	0.0509786	-0.0100251	0.0128988	0.0340418	0.0610909	0.033936	-0.0149385	-0.0423652	-0.085305	-0.0140771	-0.0634617	0.0139679	0.02855	0.0888998	0.0223583	-0.0159549	-0.0475307	0.138092	0.196496	0.153901	-0.000239515	0.0931449	0.0717256	0.0529898	-0.016979	0.0418258	0.0489199	0.0815177	-0.0062162	0.00404397	0.0484854
Bt.13224.1.A1_at	CYP4V2	0.265273	-0.0324584	0.0743962	-0.195901	0.103798	0.0543968	0.0814933	0.0184524	0.140612	0.0144091	0.161274	-0.0950875	-0.0836991	0.0895494	-0.0629671	-0.310741	-0.0454684	-0.3432	-0.236345	0.0302775	-0.165624	0.134075	0.0846742	0.111771	0.0487298	0.170889	0.0446866	0.191551	-0.158886	-0.253973	-0.242585	-0.0253365	0.0642129	-0.0883037	0.250982	-0.317058	-0.412	-0.0388464	-0.0614122	-0.101687	-0.134771	-0.0979692	-0.0610059	-0.147267	-0.221687	-0.519346	-0.642184	-0.911596
Bt.13226.1.A1_at	PLEKHF2	0.333188	0.397701	0.191367	-0.0489103	0.0144322	-0.00153057	0.0727532	-0.00564526	0.0237844	0.148993	-0.0274266	0.192036	0.380057	0.190028	0.389327	-0.0467928	0.286395	0.350908	0.144575	-0.00160556	-0.0505159	0.0128266	-0.00313613	0.0711476	-0.00725082	0.0221788	0.147388	-0.0290322	-0.283852	-0.091816	0.0962052	-0.0305665	0.159462	0.35876	0.0519224	0.101439	-0.0844002	0.00616923	0.0164822	0.0817936	0.027789	0.118598	0.0773479	0.17618	0.0584451	0.0417744	0.207173	-0.285935
Bt.13227.1.A1_at	RELL1	0.090563	-0.031855	0.0505827	0.166041	0.0318721	0.0706033	0.0249799	0.0906485	-0.0490484	0.0768875	-0.161436	-0.132045	-0.343253	0.0916902	-0.104155	-0.30263	-0.212067	-0.334485	-0.252047	-0.0158731	0.150168	0.015999	0.0547302	0.00910675	0.0747753	-0.0649215	0.0610144	-0.177309	0.137752	0.00570755	-0.205501	0.0138361	0.105526	-0.0903188	-0.410792	-0.327287	-0.352061	0.171434	0.227369	0.426585	0.449532	0.413298	0.419707	0.503097	0.383301	-0.581157	-0.878744	-0.170737
Bt.13235.1.S1_at	RGCC	0.235822	-0.206225	-0.342482	0.0567013	-0.0678355	-0.0264487	-0.0274494	-0.145486	-0.120878	0.0189365	-0.163928	-0.00465334	-0.0464154	0.0699134	-0.289182	-0.422699	-0.186877	-0.628924	-0.765181	-0.0452911	0.0114102	-0.113127	-0.0717399	-0.0727405	-0.190777	-0.166169	-0.0263546	-0.209219	0.0867902	0.0821369	0.0403748	-0.0387775	0.031136	-0.32796	-0.410361	-0.448115	-0.658897	-0.0286503	-0.00937563	0.00862886	0.131111	-0.0402962	0.0243723	0.0427253	0.071772	0.243456	0.265775	0.487678
Bt.13237.1.S1_at	PSMA4	-0.0778399	0.0256163	0.104584	0.0761997	0.0273329	-0.0617123	-0.102212	0.0450336	-0.0254713	0.00872079	-0.057327	0.185086	0.0209694	0.0986323	0.0501341	0.0111828	-0.0666571	0.0367991	0.115767	0.0149004	0.0911001	0.0422333	-0.0468119	-0.0873112	0.059934	-0.0105709	0.0236212	-0.0424266	-0.104739	0.0803469	-0.0837698	-0.095385	0.00324728	-0.045251	0.0171796	0.120468	0.158645	0.0299951	0.0819523	0.00021691	0.0396147	-0.00885942	-0.00297123	-0.0461041	-0.0367848	0.420409	0.314319	0.284623
Bt.13239.1.A1_at	HNRNPLL	0.142296	-0.0290823	-0.060209	0.0600527	0.145528	0.0349354	0.059446	0.0462343	0.0649366	0.0553007	0.0275039	-0.177422	-0.131554	-0.119066	-0.0490831	-0.0882093	0.0540871	-0.117292	-0.148418	-0.0846711	-0.0246184	0.060857	-0.0497356	-0.0252251	-0.0384367	-0.0197344	-0.0293704	-0.0571672	0.0633185	-0.114103	-0.0682351	0.0486295	-0.0704368	-0.000453654	0.0275639	-0.355435	-0.423426	-0.0267854	0.104007	0.0921521	0.0253352	0.0275767	0.0995796	0.0743682	0.0843764	-0.30254	-0.396925	-0.486174
Bt.13246.1.S1_at	DCP1A	-0.19784	-0.00990646	-0.146818	0.113935	0.121529	0.0269942	-0.0179754	0.00721947	0.0331461	0.0742324	-0.0333892	0.00209942	0.0246418	-0.0207027	0.0800324	0.246747	0.048907	0.236841	0.0999291	-0.0485637	0.0653718	0.0729652	-0.0215695	-0.0665391	-0.0413442	-0.0154176	0.0256687	-0.0819529	-0.0276112	-0.0255118	-0.00296937	-0.0492303	-0.069933	0.0308021	-0.198433	-0.131344	-0.153771	0.0223047	0.084479	0.0810504	0.071554	0.0518243	0.150883	0.16627	0.0990221	-0.0259311	-0.0581818	0.0222755
Bt.13247.1.S1_at	HEBP2	-0.199821	0.0910945	0.0812117	0.114436	-0.00503414	-0.137585	-0.134239	0.0180568	-0.265649	-0.288723	-0.276452	0.0450656	-0.124951	-0.0294374	-0.0381475	-0.226993	-0.426814	-0.135899	-0.145782	-0.0501265	0.0643099	-0.0551607	-0.187711	-0.184366	-0.0320698	-0.315776	-0.33885	-0.326578	-0.106536	-0.0614702	-0.231487	-0.124743	-0.154181	-0.162891	-0.465446	-0.72556	-0.820967	0.0490474	-0.269131	-0.239872	-0.126642	0.0240293	-0.419454	-0.160575	-0.366423	-0.093263	-0.429841	-0.265344
Bt.13249.1.A1_at	SCD5	0.0563138	0.0953451	0.115858	-0.0323852	-0.140638	1.37291e-06	-0.0182599	-0.0170721	0.0501612	0.0701932	0.141426	0.0740367	-0.0176914	0.133726	0.0566001	0.0110521	0.0673659	0.106397	0.12691	0.115281	0.082896	-0.025357	0.115283	0.0970213	0.0982091	0.165442	0.185474	0.256707	-0.0590942	0.0149424	-0.0767857	0.0314175	0.165144	0.0880177	0.0217208	0.076212	0.109389	-0.0943107	-0.30417	-0.107217	-0.0461753	-0.0461957	-0.110726	-0.0104766	-0.130208	-0.384092	-0.489614	-0.439173
Bt.1325.1.S1_at	FN3KRP	-0.098781	-0.0289304	0.0888454	-0.0934796	0.151772	0.0408307	0.123577	0.166962	0.318671	0.0923714	0.202545	0.132994	0.0810898	0.100922	0.133953	0.152153	0.0533725	0.123223	0.240999	-0.109796	-0.203276	0.0419759	-0.0689654	0.0137806	0.0571657	0.208875	-0.0174247	0.0927493	-0.0897429	0.0432509	-0.00865313	-0.107028	-0.00610607	0.0269251	-0.15729	-0.229172	-0.123962	-0.0900124	-0.199182	-0.217816	-0.330343	-0.106524	-0.182232	-0.275302	-0.341217	0.151915	0.142027	0.191582
Bt.13251.1.S1_at	MFNG	-0.252078	0.226691	0.237588	0.0356966	0.0850596	0.12833	0.240742	-2.88315e-05	0.147437	0.0725001	0.155127	-0.37078	-0.441886	0.0251345	0.0332991	0.195676	-0.056402	0.422367	0.433265	-0.102694	-0.0669975	-0.0176345	0.0256363	0.138048	-0.102723	0.0447426	-0.030194	0.0524324	0.235509	-0.13527	-0.206376	0.062643	0.0877774	0.0959421	-0.328114	0.00503958	0.187919	-0.00491803	0.0415279	0.156451	0.253656	0.149567	0.195309	0.142821	0.202504	-0.271029	-0.288218	0.183633
Bt.13256.1.A1_at	PIAS2	-0.0447125	0.0535714	0.158647	0.0448345	0.0983681	-0.00570863	0.0380753	0.0518594	-0.0162209	-0.0316741	0.0452241	0.107907	0.0225472	0.0278318	-0.012382	-0.0786652	-0.123378	-0.0250937	0.0799817	-0.0825003	-0.0376659	0.0158678	-0.0882089	-0.044425	-0.0306409	-0.0987212	-0.114174	-0.0372762	0.00637147	0.114278	0.0289187	-0.0435862	-0.0157545	-0.0559683	-0.0160422	-0.0183937	0.00265514	-0.0454143	0.0480808	0.0331999	0.0664152	-0.011381	-0.0167312	-0.0404098	0.0183231	0.22831	0.150002	0.357074
Bt.13257.1.A1_at	LTV1	0.202025	-0.00967375	0.121373	-0.0102086	-0.036865	-0.0177511	-0.167102	-0.0473946	-0.00910234	-0.00469096	-0.173551	0.0606699	0.194991	-0.0435939	-0.0410666	-0.118746	0.0832787	-0.12842	0.00262666	0.0462344	0.0360258	0.00936939	0.0284833	-0.120868	-0.00116016	0.0371321	0.0415434	-0.127317	-0.0278861	0.0327838	0.167105	0.022217	-0.0213769	-0.0188497	0.235855	0.324095	0.306513	-0.0376826	-0.0275023	0.0385732	-0.00130264	-0.118164	0.0167482	-0.00370713	0.0789337	0.107721	0.148893	0.123919
Bt.13259.1.S1_at	PINK1	-0.0804949	-0.0337991	0.011319	0.048759	0.0119244	0.0697905	0.0606213	0.0418219	0.10462	0.082249	0.089281	0.0327061	0.0165899	0.0189433	0.0207554	0.0798322	-0.000662759	0.0460331	0.0911512	0.00604619	0.0548052	0.0179706	0.0758367	0.0666675	0.0478681	0.110666	0.0882952	0.0953272	0.00503816	0.0377443	0.0216281	0.0409235	0.0598668	0.061679	-0.0926036	-0.0241918	0.0174299	0.0130075	-0.0384553	-0.0387736	-0.111607	-0.0724407	-0.0470748	-0.0827786	-0.113727	-0.0204288	-0.023485	-0.0410576
Bt.13261.1.A1_at	UBE2G1	-0.272572	-0.0319493	-0.124405	0.0685022	0.116396	0.0269698	0.0928026	0.0602992	0.0471139	0.0106686	0.0164254	0.037551	0.0552448	-0.046197	0.000960683	0.118618	-0.153953	0.0866691	-0.0057869	-0.0806015	-0.0120993	0.0357947	-0.0536317	0.0122011	-0.0203023	-0.0334876	-0.0699329	-0.0641762	-0.0701561	-0.0326051	-0.0149113	-0.0170439	-0.0632409	-0.0160832	-0.547733	-0.592498	-0.586573	-0.0017571	0.0281521	0.0159544	0.0427446	0.0194431	0.0270138	0.0264494	0.0141428	0.0438809	0.0413283	-0.140805
Bt.13265.1.A1_at	PLLP	-0.0222864	-0.0299345	0.0134972	0.0996793	-0.0274385	-0.0206429	0.00662377	0.0270581	0.0300865	0.0244663	0.0590855	-0.0219913	-0.047749	-0.013607	-0.0120426	-0.00896048	-0.0312469	-0.038895	0.00453675	-0.0732255	0.0264538	-0.100664	-0.0938684	-0.0666017	-0.0461674	-0.043139	-0.0487592	-0.01414	0.0302844	0.00829303	-0.0174647	-0.00991223	-0.0235192	-0.0219548	-0.010394	-0.0233905	-0.0012303	0.0446578	-0.110533	-0.0952585	-0.0828944	-0.0770336	-0.148383	-0.164539	-0.0903495	-0.0249154	-0.0121121	0.00433987
Bt.13273.1.S1_at	SOCS2	-0.0645941	-0.381249	-0.65335	0.119021	0.241188	-0.059845	0.077314	-0.121965	0.136747	-0.497325	0.142064	-0.0457533	-0.206383	-0.0740391	-0.0547568	-0.0821667	-0.146761	-0.463415	-0.735517	-0.271524	-0.152502	-0.0303355	-0.331369	-0.19421	-0.393489	-0.134777	-0.768849	-0.129459	-0.0400782	-0.0858315	-0.246461	-0.00640056	-0.0804397	-0.0611573	-0.294961	-0.804062	-1.05791	-0.165337	0.0166556	0.0472707	0.4945	-0.228427	-0.0703484	-0.0999618	0.0866555	-0.145388	-0.34657	-0.381765
Bt.13278.1.S1_at	STEAP3	0.0322738	-0.28075	-0.25784	0.100188	0.12815	0.161519	-0.0880003	0.0851088	0.169587	0.171061	0.0743084	0.0735718	-0.0908222	-0.0727102	-0.101078	0.132227	0.164501	-0.148523	-0.125613	0.0728646	0.173053	0.201014	0.234383	-0.0151357	0.157973	0.242451	0.243925	0.147173	0.00697317	0.080545	-0.083849	0.111902	0.0391918	0.0108242	0.289503	-0.0588619	-0.145042	0.114346	0.050433	-0.141871	-0.54193	-0.271023	-0.182869	-0.280084	-0.496032	0.070808	0.00127516	0.268033
Bt.13287.1.S1_at	ETNPPL	-0.00983126	0.00840542	-0.0287635	-0.0604923	0.0790821	-0.161675	0.305608	0.249568	0.174175	0.0236598	0.103811	-0.065914	-0.0727188	-0.113185	-0.0442138	-0.0291824	-0.0390136	-0.0207769	-0.0579459	-0.216452	-0.276945	-0.13737	-0.378128	0.0891554	0.0331157	-0.0422772	-0.192793	-0.112641	0.0607653	-0.00514871	-0.0119535	0.0165275	-0.0966571	-0.0276863	0.00432948	0.0123952	-0.0295261	-0.311681	-0.542494	-0.728482	-0.422713	-0.24934	-0.650526	-0.604342	-0.751986	-0.0497269	-0.0230281	-0.0848067
Bt.13289.1.S1_at	ARID5B	0.219713	-0.0914096	0.0244042	0.107548	-0.140823	0.0522945	0.0437918	-0.0766603	-0.325293	0.0516726	-0.017721	0.094449	0.0355397	-0.267791	-0.0122508	-0.0704025	0.14931	-0.161812	-0.0459983	-0.0101124	0.0974359	-0.150935	0.0421821	0.0336793	-0.0867728	-0.335405	0.0415602	-0.0278334	-0.153071	-0.0586224	-0.117532	0.0808769	-0.186914	0.0686261	0.242509	-0.0587171	-0.159333	-0.271341	0.109316	0.312735	0.380828	-0.121396	-0.00547144	0.166607	0.226353	0.184105	0.0670166	-0.169919
Bt.1329.1.S1_at	GNA11	-3.69072e-05	0.000915371	0.0325395	0.0120775	0.0494998	0.0325459	0.00374537	-0.00307087	0.0606774	0.0226724	0.0312953	-0.0597988	-0.104829	0.0094	-0.020371	-0.00393656	-0.00397347	-0.00302119	0.028603	-0.036676	-0.0245985	0.0128239	-0.00413004	-0.0329306	-0.0397469	0.0240014	-0.0140036	-0.00538068	0.0387306	-0.0210682	-0.0660983	0.0154269	0.0248269	-0.00494407	-0.0220119	-0.101278	-0.0717441	-0.00599524	-0.0182231	-0.0487744	-0.0938132	-0.0555619	-0.0374481	-0.06158	-0.075959	-0.0857821	-0.145394	-0.0859589
Bt.13291.1.S1_at	POGZ	0.0400344	-0.0561029	-0.0739454	0.0767638	0.00227206	0.0762847	0.102033	0.0707698	0.00280186	0.101593	0.0102566	-0.0207234	-0.0375099	0.140811	0.0974452	-0.0789048	-0.0388704	-0.135008	-0.15285	-0.14497	-0.0682062	-0.142698	-0.0686853	-0.0429371	-0.0742001	-0.142168	-0.0433769	-0.134713	-0.149444	-0.170167	-0.186954	-0.187599	-0.0467883	-0.0901539	0.0700768	0.056205	0.0445076	0.0604743	-0.0238991	0.0344181	0.10316	0.0400851	-0.0155768	0.0516724	0.0479985	-0.0242284	-0.0816298	-0.083508
Bt.13293.1.S1_at	CD48	0.128241	0.211474	0.169006	0.243451	-0.113948	-0.0453028	0.206058	0.0675471	-0.340364	0.0477372	-0.08551	0.13167	0.125308	0.0913172	0.123461	-0.085593	0.0426477	0.125881	0.0834133	-0.154633	0.088818	-0.268581	-0.199936	0.0514249	-0.087086	-0.494997	-0.106896	-0.240143	-0.129569	0.00210123	-0.00426099	-0.0081726	0.0831446	0.115289	0.119137	0.119849	0.142717	0.738788	1.17235	1.52292	1.82015	1.48669	1.42682	1.46507	1.58315	0.529428	0.569201	0.319854
Bt.13294.1.A1_at	TMEM161B	0.310871	0.0290339	-0.00168434	-0.0690336	0.070969	-0.0960206	-0.157551	-0.0773006	-0.110492	-0.0527688	-0.26469	0.0850846	0.093046	0.0266999	0.00063561	-0.191868	0.119003	-0.162834	-0.193552	0.0923417	0.0233081	0.163311	-0.00367888	-0.0652088	0.0150411	-0.0181504	0.0395729	-0.172348	-0.056293	0.0287916	0.036753	-0.0558132	-0.0291132	-0.0551775	0.343637	0.396664	0.270866	-0.0877606	0.138808	0.0935633	0.095902	0.0793063	0.0692064	0.148279	0.0926685	-0.0402491	-0.0731544	-0.0447235
Bt.13295.1.A1_at	EXOSC10	-0.0579922	0.0266639	0.0695797	0.00627726	-0.0791109	-0.0501732	-0.0692337	-0.141437	-0.0465889	-0.00759955	-0.09133	0.0337979	-0.0424377	-0.0272443	-0.110885	0.105735	0.0477432	0.132399	0.175315	0.0343187	0.0405959	-0.0447923	-0.0158545	-0.034915	-0.107119	-0.0122702	0.0267191	-0.0570113	-0.0153327	0.0184652	-0.0577704	0.00487771	-0.0223666	-0.106008	-0.0584687	-0.0302199	0.0413538	-0.0384853	-0.0603356	-0.0241293	-0.0188332	-0.154958	0.0096946	-0.0463675	0.0376814	0.158012	0.123094	0.18435
Bt.13296.1.A1_a_at	ANO10	-0.131694	-0.199988	-0.361737	0.00958691	0.038689	0.00273025	0.0379491	0.00209885	-0.0114343	0.0200371	0.00289695	-0.0712557	-0.0423732	0.0128919	-0.0129116	-0.311847	-0.443541	-0.511836	-0.673584	-0.0429487	-0.0333618	-0.00425978	-0.0402185	-0.00499966	-0.0408499	-0.0543831	-0.0229116	-0.0400518	0.00181651	-0.0694392	-0.0405567	-0.0260621	-0.0131703	-0.0389737	-0.122817	-0.316896	-0.409332	-0.0121747	0.0115567	-0.0115558	0.0149138	-0.00960437	0.000166786	0.00385024	0.0134876	-0.0839574	-0.0997843	-0.0800877
Bt.1330.1.S1_at	AKR1B1	-0.0772235	0.081437	0.121831	-0.049767	0.00939428	0.0191205	0.0825125	0.0382832	-0.0570539	0.0383376	-0.119165	0.110415	0.0336079	0.103	0.0746895	0.257762	0.180539	0.339199	0.379593	-0.049572	-0.099339	-0.0401778	-0.0304516	0.0329405	-0.0112888	-0.106626	-0.0112344	-0.168737	0.143426	0.253841	0.177034	0.0670392	0.170039	0.141729	-0.202296	-0.167795	-0.102366	-0.0590165	0.0739102	0.139935	0.27807	0.0908999	0.0560356	0.123307	0.157432	0.314829	0.244717	-0.37272
Bt.13301.1.S1_at	URGCP	-0.0471328	-0.0223745	0.0635009	0.0123069	-0.0106555	-0.0284419	-5.67349e-05	0.00329056	-0.044342	-0.00192794	-0.0081295	-0.0516981	-0.00605455	0.0119945	0.0552555	0.0307506	-0.0163821	0.00837612	0.0942515	-0.00530556	0.00700135	-0.0159611	-0.0337474	-0.00536229	-0.002015	-0.0496476	-0.0072335	-0.0134351	0.00632293	-0.0453752	0.000268379	-0.0107788	0.00121567	0.0444767	-0.058836	-0.0393565	0.0303182	0.00821449	-0.00158809	0.0135796	0.100979	0.0539738	0.0588211	0.076473	0.0926555	-0.0443163	-0.0422645	-0.0666746
Bt.13303.1.A1_at	METTL3	0.0298295	0.0712771	0.0257973	0.0332131	0.0790779	0.0239044	-0.0754318	-0.0594599	-0.025913	0.0345582	-0.0052086	0.0458024	0.230046	-0.0198508	0.0856294	0.0401674	0.0699968	0.111444	0.0659646	0.00306067	0.0362738	0.0821385	0.0269651	-0.0723712	-0.0563993	-0.0228523	0.0376189	-0.00214793	-0.0772845	-0.0314821	0.152762	-0.00272517	-0.022576	0.0829043	0.0979667	0.228016	0.186148	-0.0222222	0.0625154	0.0552466	-0.044556	-0.0238716	0.0569305	0.0680008	0.0437567	0.0361126	0.172564	0.00194626
Bt.13311.1.S1_at	EIF1B	-0.228373	-0.439843	-0.873672	-0.0695652	0.110975	-0.017816	-0.00452141	-0.167416	-0.043274	-0.000748725	0.0750054	0.102563	0.130793	-0.0235421	0.0409058	0.188479	-0.0398939	-0.251364	-0.685193	0.0531414	-0.0164238	0.164117	0.0353254	0.04862	-0.114274	0.00986737	0.0523927	0.128147	0.0398803	0.142444	0.170673	0.128984	0.105442	0.16989	-0.161986	-1.27798	-1.81404	-0.0696762	0.0723609	0.0759712	-0.0403649	-0.235734	-0.000677582	-0.00932957	0.0218508	-0.00946894	-0.118345	-0.314891
Bt.13313.1.S1_at	NCOA1	0.118447	-0.0670616	0.0045972	0.000349361	0.0622129	0.0968262	0.048972	0.0112427	0.0651003	0.148073	0.0405446	-0.217757	-0.201189	-0.0671268	-0.0889062	0.0840304	0.202478	0.0169689	0.0886276	-0.0831048	-0.0827554	-0.0208919	0.0137214	-0.0341328	-0.0718621	-0.0180045	0.0649687	-0.0425602	0.0406652	-0.177092	-0.160524	-0.0260389	-0.0931657	-0.114945	0.178316	-0.159069	-0.142701	0.0139963	0.0334328	0.0244989	-0.123882	0.0119475	0.0997388	0.0599016	-0.111651	-0.279105	-0.319982	-0.0515435
Bt.13315.1.S1_at	ACSF2	-0.0754855	-0.0735754	-0.0532242	0.0774576	0.0308504	-0.0258323	0.0114549	0.0255008	0.0334009	-0.0279748	0.0329572	-0.0294665	-0.0892561	-0.0629328	-0.0495825	0.155295	0.0798095	0.0817196	0.102071	0.0423686	0.119826	0.073219	0.0165363	0.0538235	0.0678694	0.0757695	0.0143938	0.0753258	0.0923016	0.0628351	0.00304551	0.0797882	0.0168554	0.0302057	-0.103889	-0.206322	-0.185062	0.073105	0.0552905	0.0655188	0.0554882	0.0936428	0.0928057	0.0803707	0.0318784	0.0681958	0.0146299	0.0610091
Bt.13318.2.S1_a_at	PRR13	-0.137273	-0.0577719	0.0887217	-0.00922272	-0.0537917	-0.0168931	0.0148442	-0.00685303	-0.02754	-0.0534578	0.0325974	0.0232715	0.0563955	-0.0819676	0.0128631	0.062912	-0.0743614	0.00514011	0.151634	-0.0556353	-0.064858	-0.109427	-0.0725283	-0.040791	-0.0624883	-0.0831752	-0.109093	-0.0230379	-0.0318047	-0.00853314	0.0245909	0.00030009	-0.0816675	0.0131632	-0.130687	0.0605443	0.147299	-0.00941589	0.00493685	0.0642614	0.140132	0.0596741	0.0834307	0.049362	0.113766	-0.0374596	-0.0147246	0.0431466
Bt.1332.1.S1_a_at	COX10	-0.0360006	0.0209984	0.0787132	-0.00855975	-0.0188981	-0.0114628	-0.0386773	-0.116768	-0.0739033	-0.0335726	-0.0630487	0.0821844	0.0128677	0.0349136	-0.0242471	-0.0757324	-0.111733	-0.054734	0.00298086	-0.0674592	-0.076019	-0.0863573	-0.0789221	-0.106137	-0.184227	-0.141363	-0.101032	-0.130508	-0.164237	-0.0820527	-0.151369	-0.125892	-0.090978	-0.150139	0.0296397	0.0643021	0.122943	0.0316677	0.0623256	0.029546	-0.00392368	-0.0329472	0.00370235	-0.00314608	0.00134587	0.143787	0.146131	0.098274
Bt.13324.1.S1_a_at	IDH1	0.0902759	-0.019208	0.143109	-0.279269	0.232175	0.0293796	0.21905	0.290776	0.356755	0.217719	0.32332	-0.102515	-0.105487	-0.148867	-0.0974171	-0.112647	-0.0223712	-0.131855	0.0304619	-0.114016	-0.393285	0.11816	-0.0846361	0.105034	0.17676	0.242739	0.103704	0.209304	0.13302	0.0305054	0.0275334	0.0628164	-0.0860508	-0.0346007	0.0220664	0.00770843	-0.0465208	-0.30691	-0.234313	-0.104837	-0.177935	0.0157242	-0.244768	-0.193338	-0.119877	-0.221532	-0.236635	-0.131332
Bt.13324.2.S1_a_at	IDH3B	-0.178756	0.00184465	0.127405	-0.0236794	-0.0487791	0.177377	-0.0293177	0.036033	-0.0423021	0.132378	0.169686	0.0281722	0.137239	-0.201771	-0.0313567	0.202345	0.0235893	0.20419	0.329751	0.0178734	-0.005806	-0.0309057	0.195251	-0.0114443	0.0539064	-0.0244287	0.150252	0.187559	0.09075	0.118922	0.227989	0.128489	-0.0732825	0.0971321	-0.0679812	0.118461	0.19911	-0.0523981	-0.0573688	-0.0151896	-0.0771509	-0.140029	-0.148719	-0.137464	-0.0899931	0.231062	0.29624	0.21951
Bt.13326.1.S1_at	GAS7	-0.0992223	0.019882	-0.0657111	-0.0113884	-0.0236238	-0.0660863	-0.0307385	-0.0784956	-0.0482291	-0.071622	-0.13552	-0.507965	-0.555807	-0.0872333	-0.0715424	-0.141975	-0.241198	-0.122093	-0.207686	0.0176096	0.00622118	-0.00601415	-0.0484767	-0.0131289	-0.060886	-0.0306195	-0.0540123	-0.117911	0.380066	-0.127899	-0.175741	0.133093	0.04586	0.0615509	-0.24118	0.138695	0.187962	0.0336663	0.0260431	0.0215656	0.0297677	0.0097618	0.0261609	-0.0241128	0.00491732	-0.220642	-0.342108	0.182227
Bt.13330.1.S1_at	PDK4	-0.0211343	-0.226421	-0.356796	-0.112102	0.462536	0.361101	0.216214	0.164142	0.593454	0.0470855	0.340315	-2.01047	-2.05883	-1.48134	-0.788656	-0.0621103	-0.0832445	-0.288531	-0.418906	-0.162468	-0.274569	0.300068	0.198633	0.0537464	0.00167426	0.430986	-0.115382	0.177847	1.37388	-0.636599	-0.684951	1.14712	-0.334215	0.358465	-0.346049	-0.680638	-0.791642	-0.00718832	-0.0633201	0.0762173	0.300543	0.153348	0.19809	-0.168459	0.338498	-2.28472	-2.17645	-1.6221
Bt.13331.2.S1_a_at	TANK	0.399	0.112882	0.19746	-0.2083	0.133694	-0.132932	-0.00953914	-0.0338022	-0.0977851	0.0516338	-0.158071	0.207872	0.337551	0.00115305	0.097715	-0.248322	0.150677	-0.13544	-0.0508626	-0.0599641	-0.268264	0.0737299	-0.192896	-0.0695033	-0.0937664	-0.157749	-0.00833034	-0.218035	-0.191839	0.0160329	0.145712	-9.21446e-05	0.0010609	0.0976229	0.349189	0.271094	0.123386	-0.178606	0.156318	0.216931	0.364334	0.244105	0.203715	0.303654	0.360779	0.189597	0.105715	-0.0399772
Bt.13335.1.S1_at	RBKS	0.013485	-0.151064	0.0659189	0.0787699	0.0181863	0.0065743	-0.0524232	0.130794	0.0275617	0.0366911	-0.00810419	-0.180756	-0.170051	-0.180885	-0.111991	-0.10475	-0.0912648	-0.255813	-0.0388309	-0.0628889	0.015881	-0.0447026	-0.0563146	-0.115312	0.0679047	-0.0353272	-0.0261978	-0.0709931	0.0674551	-0.113301	-0.102596	0.0893122	-0.0915731	-0.0226785	-0.0733826	-0.363303	-0.226858	0.0368672	-0.0807746	-0.111189	-0.270861	-0.0511803	-0.182725	-0.115145	-0.265943	-0.112403	-0.214452	-0.151354
Bt.13336.2.S1_at	SMC4	0.205422	-0.0641894	-0.0572294	-0.016758	0.0393599	-0.0256463	0.0711608	0.125183	-0.02227	-0.0642927	-0.00359525	0.283466	0.285995	0.205373	0.16754	-0.10963	0.0957911	-0.17382	-0.16686	-0.0852337	-0.101992	-0.0458738	-0.11088	-0.0140729	0.0399494	-0.107504	-0.149526	-0.0888289	-0.140377	0.143088	0.145618	-0.183291	0.0220824	-0.015751	0.158115	0.103585	-0.0155939	0.061264	0.289272	0.416554	0.664554	0.456592	0.392778	0.32048	0.364334	0.470511	0.545662	0.597956
Bt.13337.1.A1_at	SARAF	0.0570028	0.00198287	-0.0348957	0.120893	0.170976	0.155914	-0.0765979	0.0857901	0.0606732	0.0933201	0.0975708	-0.143099	-0.251367	-0.139464	-0.0724111	-0.0205626	0.0364402	-0.0185797	-0.0554583	0.133433	0.254326	0.304409	0.289347	0.0568354	0.219223	0.194107	0.226753	0.231004	0.0791846	-0.0639139	-0.172182	0.119529	-0.0199344	0.0471182	-0.0844903	-0.188965	-0.243813	0.134733	0.216477	-0.0245104	-0.0915585	-0.0666692	0.0119091	-0.104007	-0.165604	-0.127669	-0.286339	-0.0402153
Bt.13338.1.A1_at	KIFBP	0.045332	-0.0920337	-0.180676	0.0689738	0.0841943	0.0738858	0.02536	-0.0476777	0.0351433	0.0829004	-0.0676212	0.0782843	0.0386462	0.0515079	0.0873501	-0.0362606	0.00907145	-0.128294	-0.216937	-0.0252364	0.0437374	0.0589578	0.0486494	0.000123547	-0.0729142	0.00990686	0.0576639	-0.0928577	-0.071334	0.00695027	-0.0326879	-0.0766102	-0.0251022	0.01074	-0.00614085	0.0120724	-0.0762872	0.101934	0.0865478	0.0856049	0.0679007	-0.0270709	0.0920923	0.100925	0.0480618	-0.0605392	-0.155409	-0.0733458
Bt.1334.1.S1_at	COX6C	0.187223	0.287211	0.1153	0.0566446	0.00534955	-0.0686895	-0.0350734	0.0141909	-0.0771076	-0.0355651	-0.029972	0.172688	0.0706849	-0.00143049	0.0761508	-0.237908	-0.0506848	0.0493039	-0.122608	-0.0111582	0.0454864	-0.00580867	-0.0798477	-0.0462316	0.00303264	-0.0882658	-0.0467233	-0.0411302	-0.0500138	0.122674	0.0206711	-0.0253468	-0.0267772	0.0508041	0.235984	0.464948	0.323206	0.00990883	-0.0125291	-0.0369059	0.0259947	-0.0252992	-0.0654997	-0.0529266	-0.0790969	0.259485	0.243973	0.107604
Bt.13341.1.S1_at	HDAC5	-0.057101	-0.0716366	0.0313154	0.119461	0.0298141	0.0838067	0.112918	-0.0234092	0.103108	0.076727	0.125327	-0.057538	-0.150292	0.0368214	0.0283608	0.0573736	0.000272678	-0.014263	0.0886891	-0.0889105	0.0305506	-0.0590965	-0.00510378	0.0240073	-0.11232	0.0141976	-0.0121836	0.0364165	0.0416102	-0.0159278	-0.108682	0.00658944	0.0434109	0.0349503	-0.102691	-0.17229	-0.103138	0.0789428	-0.0398895	-0.0163174	-0.102921	-0.028704	0.034515	0.00617223	-0.117587	-0.0654542	-0.0906641	-0.0797413
Bt.13347.1.S1_at	MLLT1	-0.0140176	0.00211649	-0.005248	0.00640433	0.0113906	0.0284189	0.00433058	0.00491924	-0.0119847	0.0223267	0.0150086	-0.0346554	-0.0102066	-0.022806	-0.00569017	0.0328596	0.018842	0.0349761	0.0276116	-0.000171339	0.006233	0.0112193	0.0282476	0.00415925	0.0047479	-0.012156	0.0221554	0.0148372	0.0258434	-0.00881207	0.0156368	0.0220287	-0.000777351	0.0163385	3.87293e-05	0.00114887	0.00867936	0.00915459	0.0121651	0.0223552	-0.0074688	0.00211938	0.000875318	0.00491264	-0.0154582	-0.009731	-0.0112502	-0.023236
Bt.13351.1.S1_at	COLGALT1	0.019045	-0.0244799	0.0748602	0.0813896	-0.0182845	-0.065785	-0.0358996	-0.0891145	-0.161743	-0.0167897	-0.0767388	-0.146488	-0.233933	-0.0881985	-0.0860539	0.0884415	0.107487	0.0639616	0.163302	-0.0345263	0.0468633	-0.0528108	-0.100311	-0.0704259	-0.123641	-0.19627	-0.051316	-0.111265	0.133014	-0.0134738	-0.100919	0.0199619	-0.0682365	-0.066092	0.0281513	-0.036929	0.0403932	0.115248	0.139305	0.204111	0.223585	0.186188	0.171281	0.229271	0.230323	-0.0478923	-0.131956	0.135745
Bt.13352.2.S1_at	FANCI	-0.161452	-0.100326	-0.13039	0.0703283	0.0351304	-0.0426484	0.0219329	0.0902695	-0.0709721	-0.0263262	0.0588402	0.258403	0.362289	0.0617321	0.15094	0.0713456	-0.0901064	-0.0289801	-0.0590446	-0.00508069	0.0652476	0.0300497	-0.0477291	0.0168522	0.0851888	-0.0760528	-0.0314068	0.0537595	-0.0593019	0.199102	0.302987	-0.113231	-0.0514991	0.0377088	-0.0830226	0.00664949	-0.070409	0.111278	0.253972	0.305337	0.45687	0.246582	0.168557	0.163528	0.222001	0.607276	0.740454	0.762
Bt.13353.1.A1_at	VEZT	0.187822	0.0164421	0.0528753	-0.119258	-0.018625	-0.0904139	0.00953016	0.0193994	0.071787	0.0878792	-0.160015	0.0872845	0.0723137	0.0044915	0.0810118	-0.153401	0.0344208	-0.136959	-0.100526	0.184764	0.0655056	0.166139	0.0943499	0.194294	0.204163	0.256551	0.272643	0.0247484	-0.027815	0.0594695	0.0444987	-0.0451614	-0.0406699	0.0358504	0.0104153	-0.0874755	-0.13328	-0.176537	-0.224753	-0.212917	-0.225636	-0.0714008	-0.117174	-0.0449554	-0.41106	-0.0992412	-0.180175	-0.141558
Bt.13354.1.A1_at	NUP88	-0.0302784	0.124496	0.154735	-0.0119209	0.157782	0.116467	0.00107513	0.0911479	0.0996562	0.0971171	-0.0276415	0.184326	0.28167	0.0282018	0.0889216	0.0164471	-0.0138313	0.140944	0.171182	-0.0623291	-0.07425	0.095453	0.0541377	-0.061254	0.0288188	0.0373271	0.0347881	-0.0899706	-0.101975	0.0823507	0.179695	-0.0785496	-0.0503478	0.010372	0.0267464	0.249747	0.284875	-0.0119818	0.0520355	0.0485005	0.111823	-0.0320931	0.0445641	0.0100777	0.0524753	0.286376	0.327105	0.317648
Bt.13366.1.S1_at	DMTF1	0.275087	0.0803068	-0.0548092	0.035736	0.120579	0.0573001	0.0898662	-0.00849682	0.136549	0.14396	0.0144796	-0.0260369	0.0495667	0.0160803	0.0964177	-0.105244	0.169844	-0.024937	-0.160053	-0.0575743	-0.0218383	0.0630051	-0.00027425	0.0322919	-0.0660712	0.0789748	0.0863854	-0.0430947	-0.0897057	-0.115743	-0.040139	-0.0222138	-0.0061335	0.0742039	0.288981	0.122658	0.0289508	0.0432025	0.0477023	0.0129223	-0.257564	0.0121888	0.0631578	0.12108	-0.20298	-0.480267	-0.492444	-0.63196
Bt.13370.1.A1_at	RICTOR	0.450326	-0.0242485	0.21011	0.113775	0.219482	0.0882502	0.078183	0.00933937	0.0576088	0.10464	0.0754228	-0.0570927	0.0558877	0.034531	0.199158	-0.277725	0.172601	-0.301973	-0.0676153	-0.072009	0.0417663	0.147473	0.0162411	0.00617393	-0.0626697	-0.0144003	0.0326308	0.00341377	-0.0917549	-0.148848	-0.0358672	-0.109412	-0.074881	0.0897458	0.366626	0.275915	0.298818	0.0982775	0.146226	0.115059	-0.00463804	0.103764	0.215131	0.255897	0.0809845	-0.302031	-0.252405	-0.504726
Bt.13371.1.S1_at	SNTB2	-0.0537179	-0.128643	-0.237864	0.0220576	-0.152077	0.0131557	-0.0927116	0.081706	-0.0910044	0.040944	-0.103039	-0.651141	-0.492313	-0.106938	-0.0366014	0.0156769	-0.038041	-0.112966	-0.222187	0.0134664	0.035524	-0.138611	0.0266221	-0.0792452	0.0951724	-0.077538	0.0544104	-0.0895726	0.346	-0.305141	-0.146313	0.083692	-0.0232465	0.0470906	0.0230912	-0.0721296	-0.154399	0.0426401	-0.0554178	0.0329121	-0.0823283	0.0926061	0.0138481	-0.0234709	-0.213697	-1.07172	-1.09486	-0.412773
Bt.13375.1.S1_at	MAT1A	-0.0576601	0.0810011	-0.0197556	0.0233552	-0.0354477	-0.0242478	-0.131863	0.094853	0.142691	-0.0497032	0.0136005	0.040167	-0.000463656	-0.0484703	-0.0178289	-0.0204784	-0.0781386	0.0605226	-0.0402341	-0.0890695	-0.0657142	-0.124517	-0.113317	-0.220932	0.00578354	0.0536211	-0.138773	-0.075469	-0.0686481	-0.0284811	-0.0691117	0.000419991	-0.0480503	-0.0174089	-0.0805931	0.0440186	0.0076611	0.0373159	-0.19863	-0.137545	-0.111211	0.00616533	-0.00589518	-0.243443	-0.143152	0.0229474	-0.0565518	-0.0620294
Bt.13376.1.S1_at	DHRS1	-0.0786601	-0.0313113	0.119868	-0.0796557	0.0503901	-0.163276	-0.0196405	0.218443	-0.108723	-0.190889	-0.0906924	0.461068	0.0628301	0.284561	0.0354737	-0.0662478	-0.144908	-0.0975591	0.0536201	-0.569911	-0.649567	-0.519521	-0.733187	-0.589552	-0.351468	-0.678634	-0.7608	-0.660603	-0.179327	0.28174	-0.116497	-0.390918	-0.106357	-0.355444	-0.124123	-0.141485	-0.0673511	-0.0829301	0.00382532	-0.292468	-0.0756896	0.0836102	-0.260818	-0.35817	-0.156839	0.699208	0.290505	0.847184
Bt.1338.1.A1_at	ZCCHC17	-0.0873239	0.078134	0.160574	-0.0249505	-0.00288493	-0.0681631	0.0436368	-0.0216824	0.0283006	-0.0306989	-0.0565048	0.214154	0.123861	0.405058	0.406661	0.154026	0.0667022	0.23216	0.3146	0.0761678	0.0512172	0.0732828	0.00800463	0.119805	0.0544854	0.104468	0.0454689	0.0196629	-0.0585739	0.15558	0.0652875	-0.133525	0.271533	0.273136	-0.131663	-0.0102961	0.0914509	-0.0410242	-0.0312283	-0.0428579	-0.0217461	-0.0277027	-0.0142535	2.26104e-05	-0.11343	0.154387	0.132229	0.0684329
Bt.13382.1.S1_at	PAF1	-0.185821	-0.0685599	-0.0236492	0.110953	0.013159	0.0555645	-0.0567301	-0.0342311	0.042322	0.0181316	-0.0518209	0.0677814	0.0990818	-0.0191155	0.00234018	0.172242	-0.0135795	0.103682	0.148592	0.0149764	0.125929	0.0281354	0.0705409	-0.0417537	-0.0192547	0.0572984	0.033108	-0.0368444	-0.0073375	0.0604439	0.0917443	0.00691653	-0.012199	0.00925671	-0.18174	-0.0301896	0.00497938	-0.125522	-0.11006	-0.139186	-0.191203	-0.266668	-0.138978	-0.167698	-0.180783	0.135157	0.150465	0.166628
Bt.13384.1.S1_at	CD19	0.00628331	-0.0552942	0.167628	-0.0413917	-0.114939	-0.122328	-0.054126	-0.340321	-0.292634	-0.170762	-0.160719	0.526105	0.338358	0.271973	0.147801	0.174622	0.180905	0.119328	0.34225	-0.0624123	-0.103804	-0.177352	-0.18474	-0.116538	-0.402733	-0.355047	-0.233174	-0.223132	-0.31671	0.209395	0.0216479	-0.0795479	0.192425	0.0682531	0.257585	0.696336	0.793481	-0.0325983	-0.00629485	0.115045	0.255879	0.0164633	0.0950947	0.130437	0.151737	0.64656	0.738446	0.582098
Bt.13387.1.S1_at	CFI	-0.0115022	-0.062383	-0.0437623	-0.008954	0.147578	0.0105032	0.0538247	0.0901197	0.11474	0.0900463	0.170771	0.395062	0.363763	0.705863	0.614568	-0.0367918	-0.048294	-0.0991747	-0.080554	0.00875281	-0.000201191	0.156331	0.019256	0.0625775	0.0988725	0.123493	0.0987991	0.179524	-0.00392874	0.391134	0.359834	-0.0577278	0.648135	0.55684	0.206008	-0.0417532	-0.0282784	0.038575	0.0821739	-0.0635848	-0.098306	-0.103192	-0.021407	-0.101691	-0.0424369	0.423642	0.311062	0.6725
Bt.13390.1.A1_at	DECR1	0.05585	0.0538025	0.076402	-0.50633	0.327805	-0.203677	0.266974	-0.114608	0.276132	-0.0233093	0.11422	0.165749	0.0394204	0.0552812	0.074606	0.0329671	0.0888171	0.0867695	0.109369	-0.0199935	-0.526323	0.307812	-0.223671	0.24698	-0.134601	0.256138	-0.0433028	0.094226	-0.0664074	0.0993414	-0.026987	0.0340992	0.0893804	0.108705	0.0768607	0.169709	0.149593	-0.246472	-0.0239837	-0.209167	0.112128	-0.251214	-0.162822	-0.267219	-0.0613327	0.0319705	-0.0405492	-0.167883
Bt.13391.1.S1_at	CAPZA2	0.228736	0.184909	0.0578989	0.00608592	-0.00100824	-0.0366469	0.0476548	-0.0571232	-0.186162	-0.0576783	-0.110557	-0.0740423	-0.0371385	-0.176743	-0.0276816	-0.20844	0.0202954	-0.0235315	-0.150541	-0.0277604	-0.0216744	-0.0287686	-0.0644072	0.0198944	-0.0848835	-0.213923	-0.0854387	-0.138317	0.024563	-0.0494793	-0.0125755	0.0628462	-0.113897	0.0351645	0.258534	0.308792	0.106546	0.0670841	0.242211	0.409605	0.527371	0.381959	0.440529	0.4034	0.490025	-0.0869355	-0.10314	-0.132203
Bt.134.1.S1_at	EPB42	-0.0685493	-0.0961316	-0.269417	-0.0132711	-0.0413953	-0.00476288	-0.0155007	-0.00364246	0.00379105	-0.0428872	-0.00436806	-0.244051	-0.285731	-0.0552823	0.0104801	0.105193	0.0366437	0.00906146	-0.164224	-0.00396087	-0.017232	-0.0453562	-0.00872375	-0.0194615	-0.00760333	-0.000169822	-0.0468481	-0.00832893	0.242861	-0.00118974	-0.0428701	-0.00805095	-0.0633333	0.00242918	0.00564194	-0.0517718	-0.110724	-0.00532112	-0.0329005	-0.0046288	0.00142785	-0.0211421	0.00901546	-0.0195302	-0.000612022	-0.36596	-0.440196	0.00534063
Bt.13401.1.S1_at	OARD1	0.0108934	0.115367	-0.0618306	0.138384	0.139908	-0.00783146	-0.0703184	-0.0441817	-0.0275442	-0.0282601	-0.0262098	0.284466	0.29523	-0.0255743	0.0625068	0.140973	0.151867	0.25634	0.0791426	0.0183746	0.156758	0.158282	0.0105432	-0.0519438	-0.0258071	-0.00916961	-0.00988552	-0.00783515	-0.179116	0.105351	0.116115	0.045226	0.0196517	0.107733	0.0240178	0.0738385	-0.0143893	0.134315	0.0744166	-0.034682	-0.0564462	-0.0369818	-0.0693705	-0.0395862	-0.0235439	-0.00553597	0.0132009	-0.129793
Bt.13402.1.S1_at	ENSBTAG00000001627	-0.0807428	0.105606	0.0791013	0.0152844	-0.00103076	-0.0575705	-0.124164	0.00487963	-0.132582	-0.0618334	-0.136944	0.0811063	0.0456658	0.0368145	0.0287217	0.19897	0.118227	0.304576	0.278071	0.183406	0.19869	0.182375	0.125835	0.0592417	0.188285	0.0508237	0.121572	0.0464614	0.108675	0.189781	0.154341	0.162319	0.199134	0.191041	-0.0102846	0.183004	0.218252	0.0806471	0.135739	0.0671257	0.127503	0.145985	0.157136	0.157081	0.164157	0.0182538	-0.0108496	-0.228918
Bt.1341.1.S1_at	TTC39A	-0.103205	-0.0898231	-0.0319185	-0.0060731	-0.0244167	0.00478987	-0.033959	-0.0311013	-0.0343637	-0.0852948	-0.0662188	-0.187423	-0.223028	-0.0789555	-0.129045	-0.0123415	-0.115547	-0.102165	-0.04426	0.0441537	0.0380806	0.019737	0.0489436	0.0101947	0.0130524	0.00978999	-0.0411411	-0.0220651	0.097502	-0.0899206	-0.125526	0.0418925	-0.037063	-0.0871521	-0.0537128	-0.0176363	-0.0231581	-0.049279	-0.048525	-0.00702141	-0.0107781	-0.0286157	-0.00996275	-0.0132292	-0.0218856	-0.270459	-0.362839	-0.205509
Bt.13410.1.S1_at	RPS6KA3	0.00809852	-0.0621853	-0.00917072	-0.000582114	0.0232934	-0.0693285	-0.0659812	-0.0271825	-0.0474416	-0.0423211	-0.117865	-0.0171989	-0.0414167	-0.0271089	-0.0161703	-0.113363	-0.105265	-0.175549	-0.122534	-0.0360557	-0.0366378	-0.0127623	-0.105384	-0.102037	-0.0632382	-0.0834972	-0.0783768	-0.153921	-0.0154236	-0.0326225	-0.0568403	-0.0996167	-0.126726	-0.115787	-0.0104855	-0.0904016	-0.10659	-0.000275488	0.0411245	0.0386679	0.0898919	0.0470157	0.0525781	0.0583888	0.0392072	0.0487193	-0.000385074	0.14261
Bt.13414.1.S1_at	FMO5	0.0494456	0.0547391	-0.0190371	-0.94439	0.167299	-0.254344	0.411373	0.226807	0.643671	0.292213	0.506167	-0.0263825	0.0609559	0.0437903	0.0584304	-0.125179	-0.0757338	-0.0704403	-0.144216	0.0592867	-0.885103	0.226586	-0.195057	0.47066	0.286094	0.702958	0.3515	0.565454	-0.0244406	-0.0508231	0.0365152	-0.0367042	0.00708618	0.0217262	0.101735	0.161641	0.132963	-0.748509	-0.572214	-0.801383	-0.678479	-0.313169	-0.532412	-0.686291	-0.563751	-0.0637268	-0.0660508	0.0183016
Bt.13419.1.S1_at	SEC63	0.238102	0.175616	0.0886465	0.160892	0.161068	0.0178261	-0.114524	0.0838158	0.00242318	0.0693773	0.00590464	0.000350427	-0.101339	-0.0763608	-0.0671819	-0.067276	0.170826	0.10834	0.0213704	0.000677661	0.161569	0.161746	0.0185038	-0.113846	0.0844935	0.00310084	0.070055	0.0065823	0.152991	0.153341	0.0516515	0.11194	0.035579	0.044758	0.0548954	-0.0193006	-0.0691969	0.203651	0.242476	0.0162966	-0.20626	-0.0167776	-0.0399025	-0.00764334	-0.068103	-0.11658	-0.244775	-0.192548
[truncated: 5,754 more rows]
[truncated: 80 more columns]
